# Supplementary material for: Identification of the key immune-related genes and immune cell infiltration changes in renal interstitial fibrosis
Source: Front Endocrinol (Lausanne). 2023 Nov 8;14:1207444. doi: 10.3389/fendo.2023.1207444 (PMC10663291; doi:10.3389/fendo.2023.1207444)
Supplement: Supplementary file 7 [file Table_3.xlsx]

## Sheet: Sheet1
Primer	Forward primer sequence (5'-3')	Reverse primer sequence (5'-3')
Apoh	TTTCTGCCTTCCTCTGCCATGTTG	ACAATCTGCTCCCCTGGGTCATAG
Egf	ACACGGAGGGAGGCTACAACTG	TTTCCAAGGAGAGAGGGTGAGGTAG
Lyz	CTGTCCAGGCCAAGATCTATGAACG	GCTGAGCTAAACACACCCAGTCTG
Pltp	TTGTACCATCAAGCCGTCAG	GCTCGACTTCAGGCATTGTA
Slpi	GAGATGCTGCCAAGATACCTGT	GCCGTCATTCTGGCACTTATT
Ltf	GCCGTAGGAGAAGGAGTGTT	GCCTGGATACACTGGATGGG
