# Supplementary material for: Identification of the key immune-related genes and immune cell infiltration changes in renal interstitial fibrosis
Source: Front Endocrinol (Lausanne). 2023 Nov 8;14:1207444. doi: 10.3389/fendo.2023.1207444 (PMC10663291; doi:10.3389/fendo.2023.1207444)
Supplement: Supplementary file 8 [file Table_4.xlsx]

## Sheet: Sheet1
Supplementary Table 4. Correlation analysis for 6 IRGs in the GSE12682 and GSE76882 datasets
GSE12682 dataset							GSE76882 dataset
gene1	gene2	Correlation	P				gene1	gene2	Correlation	P
APOH	EGF	0.480279	0.00303116				LTF	APOH	-0.426482	1.34085e-07
APOH	LYZ	-0.593105	0.000137788				APOH	EGF	0.340464	3.6134e-05
EGF	LYZ	-0.53701	0.000733208				LTF	EGF	-0.538707	5.55667e-12
LTF	APOH	-0.483709	0.00280062				LYZ	EGF	-0.32953	6.60281e-05
LTF	EGF	-0.661365	1.12596e-05				PLTP	EGF	-0.577165	6.81677e-14
LTF	LYZ	0.730046	4.35059e-07				SLPI	EGF	-0.504657	1.76176e-10
LTF	PLTP	0.630953	3.69997e-05				APOH	LYZ	-0.226388	0.00694618
LTF	SLPI	0.658653	1.25877e-05				LTF	LYZ	0.405542	6.07746e-07
PLTP	APOH	-0.406706	0.0138332				APOH	PLTP	-0.464534	6.53234e-09
PLTP	EGF	-0.679824	5.11215e-06				LTF	PLTP	0.43367	7.79168e-08
PLTP	LYZ	0.504747	0.001693				LYZ	PLTP	0.352938	1.76615e-05
PLTP	SLPI	0.399982	0.0156464				APOH	SLPI	-0.543154	3.43636e-12
SLPI	APOH	-0.692747	2.84237e-06				LTF	SLPI	0.676806	0
SLPI	EGF	-0.572969	0.000259964				LYZ	SLPI	0.312759	0.000159416
SLPI	LYZ	0.54191	0.00064093				PLTP	SLPI	0.49485	4.45032e-10
