# Supplementary material for: Identification of the key immune-related genes and immune cell infiltration changes in renal interstitial fibrosis
Source: Front Endocrinol (Lausanne). 2023 Nov 8;14:1207444. doi: 10.3389/fendo.2023.1207444 (PMC10663291; doi:10.3389/fendo.2023.1207444)
Supplement: Supplementary file 9 [file Table_5.xlsx]

## Sheet: GSE104954
Supplementary Table 5. Clinical data of subjects in dataset GSE104954 and GSE30529
Sample Number	Sample Name	Age (Years)	Sex	Body mass index	Mean blood pressure (mmHg)	Blood urea nitrogen (mg/dL)	Glomerular filtration rate (ml/min/1.73m2)	Creatinine (mg/dL)	Proteinuria (g/24h)
1	DN1	44.78	Male		93.3333	35	97.24	0.9
2	DN10	62.7	Male	28.7	103.3	125	30.76	2.3
3	DN11	69.51	Male	36.6	106.7	215	18.55	3.5
4	DN1101	64.24	Male	31.9	110	23	64.84	1.2
5	DN1108	61.85	Male	29.1	117		72.24	1.1
6	DN1110	55.74	Female	28.2			6.39	7.08
7	DN1114	58.66	Male		113.333	77	43.89	1.71
8	DN1132	40.72	Male	22.4	101.667		52.16	1.57
9	DN1133	60.58	Male	26.7			31.93	2.24
10	DN1139	63.68	Female	32.6	120	41.45	20.76	2.49
11	DN2	34.26	Female	23.4	103		45.75	1.4
12	DN3	57.48	Male	27.8		28	47.58	1.6
13	DN5	46.71	Female		76.7	100	22.74	2.43
14	DN6	67.28	Female			60	9.62	4.8
15	DN7	72.86	Male	23.7	100	19	69.88	1.1
16	DN8	62.26	Male	21	124	31	65.25	1.2
17	DN9	67.71	Male				53.7	1.4
18	FSGS&MCD1104	40.22	Male	25.2	123.333		99.38	0.9
19	FSGS&MCD1117	31.68	Male	27.4	115.333	20	92.37	1
20	FSGS&MCD1124	50.81	Female			21	93.99	0.7
21	FSGS&MCD1136	32.58	Female	29.4	90	46	104.58	0.69
22	FSGS1115	27.68	Male	26.2	78.3333		124.62	0.79
23	FSGS1125	21.11	Female	26.4	90	7	112.32	0.7
24	FSGS1162	63.07	Female	27.5	110	13.44	43.64	1.31
25	FSGS320	39.02	Female		123.333	194	20.88	2.7
26	FSGS326	31.95	Male		88.33	36	120	0.8
27	FSGS327	54.96	Female		96.67	18	110.51	0.6
28	FSGS328	76.24	Male	26.4	103.33	175	33.76	2.05
29	FSGS339	21.65	Male	22.7	120	44	20.15	4
30	FSGS341	65.7	Female			45	43.67	1.3
31	FSGS344	62.2	Female		90	86	21.04	3.2
32	FSGS345	54.34	Female	36.8		23	79.47	0.8
33	FSGS347	66.14	Male			14	53.95	1.4
34	HT1	47.42	Male	32.1	108.333	39.21	28.51	2.58
35	HT10	61.11	Female	23.9	89	12.32	46.8	1.24
36	HT11	76.56	Male			124	7.6	7.46
37	HT12	55.34	Female		110	26	86.63	0.74
38	HT13	76.43	Female		90	72	23.08	2.2
39	HT14	46.13	Male	22.7	128.3	150	19.52	3.6
40	HT15	47.47	Male	27.9			76.23	1.1
41	HT16	55.29	Male		123.3	46.5	50.5	1.53
42	HT17	79.61	Male	29.4	96.6667	84	30.84	2.2
43	HT18	77.48	Female	25.7	98.3333	73	82.19	0.73
44	HT19	49.62	Female	22.9	90	34	73.48	0.87
45	HT2	49.06	Male	25.4	112	28.01	27.33	2.66
46	HT20	48.27	Male	27.3	130	65	22.16	3.2
47	HT3	56.37	Male			17	92.8	0.9
48	HT4	49.1	Male	37	93.3	21	49.13	1.6
49	HT5	56.86	Male				29.87	2.4
50	HT6	43.94	Male			7.2	38.84	2
51	HT7	63.41	Male	29.1	93.3333	24	36.06	2
52	HT8	63.26	Male	35.1	93	88	34.1	2.1
53	HT9	40.21	Male	20.1	95		23.07	3.19
54	IgA1	36.95	Male	23.8	118.333	37	81.92	1.08
55	IgA10	23.71	Female		90	38	131.07	0.6
56	IgA11	50.33	Male	23.9	90	11.6	108.79	0.8
57	IgA12	34.58	Male	28.7			66.45	1.31
58	IgA13	30.81	Male	32	116.7	15.5	83.22	1.1
59	IgA14	14.72	Male	21	80	18	121.87	0.9
60	IgA16	46.45	Male	23.4	96.7	51	34.41	2.2
61	IgA18	22.32	Male	25.5	100	56.86	22.69	3.59
62	IgA19	18.9	Male	23.1	93.3	10.92	134.65	0.79
63	IgA2	35.45	Male	26.7	96.7	45	61.23	1.4
64	IgA20	47.6	Female	33	98.3333	13.44	67.78	0.94
65	IgA21	51.77	Male	25.2	86.6667	114	7.59	8
66	IgA22	36.51	Male	30.5	103.333	14	89.75	1
67	IgA24	35.99	Male	32.8	103.333	78	15.87	4.5
68	IgA25	83.88	Female	25.3			56.25	1
69	IgA26	50.68	Male			22	62.03	1.3
70	IgA27	48.33	Male		113.33	13	95.74	0.9
71	IgA3	36.07	Male		90	31	72.9	1.2
72	IgA4	26.96	Male		93.3333	56	66.93	1.36
73	IgA5	34.61	Female		86.7	19	98.35	0.72
74	IgA6	21.92	Female		86.7	30	83.41	0.9
75	IgA7	27.26	Female		93.3	29	157.25	0.5
76	IgA8	31.39	Male		103.3	40	63.82	1.38
77	IgA9	26.85	Male			62	38.46	2.2
78	LD1164	48	Male				128	0.7
79	LD1165	55	Female				110	0.6
80	LD1166	25	Female				118	0.65
81	LD1168	42	Female				117	0.6
82	LD1169	27	Male				174	0.7
83	LD1170	43	Female				116	0.6
84	LD1171	58	Male				82	1
85	LD1172	55	Female				92	0.7
86	LD1173	42	Female				186	0.4
87	LD1174	56	Female				110	0.6
88	LD1175	48	Male				103	1
89	LD1177	34	Male				103	0.9
90	LD1178	53	Male				94	0.9
91	LD1179	62	Female				108	0.6
92	LD1180	55	Female				110	0.6
93	LD1182	22.09	Male				62.25	1.5
94	LD1183	60.15	Male				59.91	1.3
95	LD1184	57.34	Male				73.36	1.1
96	LD373	55.63	Male	23.7	104		74.6	1.09
97	LD374	48.29	Male	23.6			95.76	0.9
98	LD375	50	Female				81	0.8
99	MCD1	32.46	Male	29.4	110	58	67.91	1.3
100	MCD11	31.35	Male	28.2	96.7	25.21	57.1	1.52
101	MCD1112	51.79	Female	26.4	85	22.41	103.82	0.64
102	MCD1116	45.03	Female	34		21	129.94	0.54
103	MCD1137	36.68	Male	19.6	92	19	116	0.8
104	MCD1163	21.13	Female			10.92	116.13	0.68
105	MCD2	31.87	Female	23.4	98.3	31	103.32	0.7
106	MCD3	16.18	Male	24	111.7	53	85.78	1.2
107	MCD4	20.56	Male	21.6	110		116.87	0.88
108	MCD8	24.99	Male		73.3	36	174.77	0.6
109	MCD9	77.87	Male				56.85	1.3
110	MGN303	85.75	Male	31.2	76.67	19	40.91	1.7
111	MGN315	43.91	Male	23.5	90	45	47.51	1.68
112	MGN316	77.69	Female	16.4	100		64.52	0.9
113	MGN317	68.86	Male		113.33	33	96.49	0.84
114	MGN321	75.56	Female		120	31	46.55	1.2
115	MGN322	78.06	Female		120	48	73.84	0.8
116	MGN324	25.36	Female		93.33	37	108.22	0.7
117	MGN325	44.25	Male		93.33	31	111.66	0.8
118	MGN330	44.65	Male	26.8	93.3	114	87.16	0.99
119	MGN331	39.02	Female	26.4	86.67	29	85	0.8
120	MGN333	49.99	Male	29.1	106	15	95.09	0.9
121	MGN334	67.23	Male	27.6	111.67		102.58	0.8
122	MGN335	48.97	Female	23.9	90	15	113.13	0.6
123	MGN337	17.95	Female			19	193.29	0.45
124	MGN351	58.64	Female	28.3	116.67	47	41.02	1.4
125	MGN354	36.5	Male	28.7		22	89.75	1
126	MGN355	36.65	Male	33.1	83.33		161.7	0.6
127	MGN356	61.42	Male	20.1	106.67	130	40.98	1.8
128	RPGN1102	63.03	Male		107	53	26.67	2.6
129	RPGN1103	35.52	Male	21.8		14	73.13	1.2
130	RPGN1106	69.88	Female		100	24	26.23	2
131	RPGN1107	53.44	Female	30.9	107	13	69.61	0.9
132	RPGN1109	67.01	Female	24.4	84.6667	56.02	18.63	2.71
133	RPGN1113	42.52	Male	19.4	93.3333	34	59.02	1.4
134	RPGN1118	66.06	Female		44	26	106.46	0.6
135	RPGN1119	34.37	Male		117	74	8.24	8
136	RPGN1120	79.06	Female	26	93	56	11.5	4
137	RPGN1121	48.98	Male				95.48	0.9
138	RPGN1122	64.71	Male				21.65	3.1
139	RPGN1123	76.71	Male			20	69.15	1.1
140	RPGN1126	50.79	Male		93	117	8.88555	7
141	RPGN1127	53.83	Male			13	93.67	0.9
142	RPGN1128	61.39	Female	22.1	113	63	28.57	1.9
143	RPGN1129	60.54	Male	28.7	97	93	36.4	2
144	RPGN1130	51.67	Female	19.1	97	58	45.85	1.3
145	RPGN1131	68.51	Female	22.8	87		62.18	0.95
146	RPGN1134	57.84	Male	23.5	100	116	20.61	3.3
147	RPGN1135	36.55	Male	26.6	110	52	80.3846	1.1
148	RPGN1138	85.3	Female			75	15.78	3
149	SLE301	36.95	Female	24.5	73.33	15	75.02	0.9	2.4
150	SLE302	35.66	Female	22.8	96.67	12	100.99	0.7	2
151	SLE304	53	Male	32.6	103.33	15	93.97	0.9	2.1
152	SLE305	45.94	Male			11	96.74	0.9
153	SLE306	29.2	Female	23.1	113.33	20	62.43	1.1	1
154	SLE307	32.65	Female	22.5	96.67	18	61.03	1.1	0.54
155	SLE308	46.75	Female	22	126.67	38	16.55	3.2	10.6
156	SLE309	20.18	Female	20.5	83.33	18	75.11	1
157	SLE310	45.46	Female	23.5	113.33	25	37.03	1.6	4.2
158	SLE311	71.96	Male	27.8	100	32	57.77	1.3	1.8
159	SLE312	41.66	Female	24.2	100	20	37.7	1.6	0.71
160	SLE313	25.78	Female	20.8	98.33		19.37	3.1
161	SLE314	50.17	Female		160	36	50.59	1.2	0.9
162	SLE318	28.08	Female	19.5	113.33	130	19.77	3	4
163	SLE319	17.51	Female	20.1	120	163	31.12	2.2	8.8
164	SLE323	31.06	Female		93.33	29	103.86	0.7	1
165	SLE329	18.01	Female		96.67	68	102.39	0.78	3.9
166	SLE336	45.71	Female		113.33	75	14.06	3.7	1.39
167	SLE338	42.54	Female	28.1		20	72.91	0.9	0.3
168	SLE340	58.16	Female	25.4		34	54.28	1.1	1.5
169	SLE343	19.21	Female		70	31	38.5	1.8	3.3
170	SLE346	45.16	Female		93.3333				2.6
171	SLE348	37.18	Male	22.2	116	4.8	72.45	1.2	1.78
172	SLE349	22.87	Male	25.4	92	27	98.69	1	0.27
173	SLE352	33.35	Female	20.5	118.333	92	21.56	2.7	5
174	SLE357	19.85	Female	20.3	83.3333		63.5	1.16	5
175	SLE358	22.41	Male	20.1	93.3333	53	82.67	1.17	0.34
176	SLE359	28.67	Female	23.6	83.3333	5.32	97.48	0.75
177	SLE360	28.21	Female	18	91.6667	17.93	67.82	1.03	1
178	SLE361	34.01	Male	29	108	15.41	93.2	0.98	0.5
179	SLE362	19.4	Female	19.5	96.67	17.37	92.6	0.84	13
180	TMD1	38.48	Male		93.3	39	60.72	1.39
181	TMD2	34.48	Female		103.3	17.09	91.09	0.77
182	TMD3	42.96	Male		103.3	15.41	110.74	0.81
183	TMD4	41.87	Male		75	20.17	76.59	1.12
184	TMD5	43.72	Female	22.1	83.3333	30	142.87	0.5
185	TMD6	74.71	Male		110	35	78.51	0.99

## Sheet: GSE30529
Supplementary Table 5. Clinical data of subjects in dataset GSE104954 and GSE30529
Sample Number	Sample Name	Sex	Glomerular filtration rate (ml/min/1.73m2)
1	Diabetic Human Kidney 43, Tubuli	Female	10
2	Diabetic Human Kidney 62, Tubuli	Female	10
3	Diabetic Human Kidney 67, Tubuli	Male	40.7832
4	Diabetic Human Kidney 120, Tubuli	Female	32.4421
5	Diabetic Human Kidney 148, Tubuli	Female	24.4027
6	Diabetic Human Kidney 162, Tubuli	Female	11
7	Diabetic Human Kidney 164, Tubuli	Male	16
8	Diabetic Human Kidney 168, Tubuli	Female	37.9513
9	Diabetic Human Kidney 178, Tubuli	Female	18
10	Diabetic Human Kidney 187, Tubuli	Female	18
11	Control Human Kidney 17, Tubuli	Female	83.4337
12	Control Human Kidney 37, Tubuli	Male	62
13	Control Human Kidney 53, Tubuli	Female	47
14	Control Human Kidney 64, Tubuli	Male	72.8129
15	Control Human Kidney 70, Tubuli	Female	67
16	Control Human Kidney 76, Tubuli	Male	109
17	Control Human Kidney 77, Tubuli	Female	104
18	Control Human Kidney 81, Tubuli	Male	100
19	Control Human Kidney 82, Tubuli	Male	56
20	Control Human Kidney 160, Tubuli	Female	58.9589
21	Control Human Kidney 172, Tubuli	Female	51.0569
22	Control Human Kidney 177, Tubuli	Male	74
