# Supplementary material for: Identification of the key immune-related genes and immune cell infiltration changes in renal interstitial fibrosis
Source: Front Endocrinol (Lausanne). 2023 Nov 8;14:1207444. doi: 10.3389/fendo.2023.1207444 (PMC10663291; doi:10.3389/fendo.2023.1207444)
Supplement: Supplementary file 10 [file Table_6.xlsx]

## Sheet: KEGG
Supplementary Table 6. GO and KEGG analyses for DEGs between the RIF and control group in the GSE12682 dataset
KEGG pathway (10 items)
Category	Term	Count	%	PValue	Genes	List Total	Pop Hits	Pop Total	Fold Enrichment	Bonferroni	Benjamini	FDR
KEGG_PATHWAY	hsa04145:Phagosome	6	10	0.000100456	ITGAM, NCF2, CLEC7A, PLA2R1, CTSS, TLR2	27	152	8164	11.9357	0.0132724	0.0133606	0.0132602
KEGG_PATHWAY	hsa05152:Tuberculosis	6	10	0.000222519	ITGAM, CLEC7A, IL10RA, PLA2R1, CTSS, TLR2	27	180	8164	10.079	0.0291646	0.0147975	0.0146862
KEGG_PATHWAY	hsa04613:Neutrophil extracellular trap formation	5	8.33333	0.00284461	PLCB3, ITGAM, NCF2, CLEC7A, TLR2	27	190	8164	7.95712	0.315367	0.126111	0.125163
KEGG_PATHWAY	hsa05340:Primary immunodeficiency	3	5	0.0063903	PTPRC, BTK, CD3D	27	38	8164	23.8713	0.573711	0.212477	0.21088
KEGG_PATHWAY	hsa05134:Legionellosis	3	5	0.0139805	PYCARD, ITGAM, TLR2	27	57	8164	15.9142	0.846265	0.371881	0.369085
KEGG_PATHWAY	hsa05140:Leishmaniasis	3	5	0.0246545	ITGAM, NCF2, TLR2	27	77	8164	11.7807	0.963852	0.485078	0.48143
KEGG_PATHWAY	hsa05169:Epstein-Barr virus infection	4	6.66667	0.0255304	TRAF5, BTK, CD3D, TLR2	27	202	8164	5.98753	0.967924	0.485078	0.48143
KEGG_PATHWAY	hsa05417:Lipid and atherosclerosis	4	6.66667	0.0299849	PYCARD, PLCB3, NCF2, TLR2	27	215	8164	5.6255	0.98256	0.498498	0.49475
KEGG_PATHWAY	hsa05146:Amoebiasis	3	5	0.0413531	PLCB3, ITGAM, TLR2	27	102	8164	8.89325	0.996364	0.549997	0.545861
KEGG_PATHWAY	hsa05142:Chagas disease	3	5	0.0413531	PLCB3, CD3D, TLR2	27	102	8164	8.89325	0.996364	0.549997	0.545861
Biological process (30 terms)
Category	Term	Count	%	PValue	Genes	List Total	Pop Hits	Pop Total	Fold Enrichment	Bonferroni	Benjamini	FDR
GOTERM_BP_DIRECT	GO:0051092~positive regulation of NF-kappaB transcription factor activity	7	11.6667	3.90064e-06	PYCARD, CLEC7A, TRAF5, BTK, LGALS9, S100A9, TLR2	52	160	19308	16.2447	0.00204964	0.00205173	0.00202833
GOTERM_BP_DIRECT	GO:0032760~positive regulation of tumor necrosis factor production	6	10	9.54793e-06	PYCARD, PTPRC, CLEC7A, BTK, LGALS9, TLR2	52	108	19308	20.6282	0.00500964	0.0025111	0.00248246
GOTERM_BP_DIRECT	GO:0032496~response to lipopolysaccharide	6	10	5.79318e-05	IL10RA, BTK, S100A14, LGALS9, S100A9, TLR2	52	157	19308	14.1901	0.0300134	0.0101574	0.0100415
GOTERM_BP_DIRECT	GO:0032755~positive regulation of interleukin-6 production	5	8.33333	0.000157415	PYCARD, CLEC7A, BTK, LGALS9, TLR2	52	103	19308	18.0246	0.0794712	0.0151157	0.0149433
GOTERM_BP_DIRECT	GO:0045087~innate immune response	9	15	0.000160681	PYCARD, IGHG1, ITGAM, NCF2, UNC93B1, TRBC1, BTK, S100A9, TLR2	52	599	19308	5.57891	0.0810515	0.0151157	0.0149433
GOTERM_BP_DIRECT	GO:0032733~positive regulation of interleukin-10 production	4	6.66667	0.000172422	PYCARD, CLEC7A, LGALS9, TLR2	52	41	19308	36.2251	0.0867101	0.0151157	0.0149433
GOTERM_BP_DIRECT	GO:0032757~positive regulation of interleukin-8 production	4	6.66667	0.000675687	PYCARD, CLEC7A, LGALS9, TLR2	52	65	19308	22.8497	0.299199	0.050773	0.0501939
GOTERM_BP_DIRECT	GO:0002250~adaptive immune response	7	11.6667	0.00116244	IGHG1, UNC93B1, IGLV1-44, TRBC1, BTK, CD3D, CTSS	52	451	19308	5.76309	0.457625	0.0764304	0.0755585
GOTERM_BP_DIRECT	GO:0002224~toll-like receptor signaling pathway	3	5	0.00181906	UNC93B1, CTSS, TLR2	52	24	19308	46.4135	0.616224	0.106314	0.105101
GOTERM_BP_DIRECT	GO:0050853~B cell receptor signaling pathway	4	6.66667	0.00501249	IGHG1, PTPRC, TRBC1, BTK	52	131	19308	11.3376	0.928867	0.263657	0.260649
GOTERM_BP_DIRECT	GO:0032735~positive regulation of interleukin-12 production	3	5	0.00576404	CLEC7A, LGALS9, TLR2	52	43	19308	25.9052	0.952196	0.275626	0.272482
GOTERM_BP_DIRECT	GO:0050766~positive regulation of phagocytosis	3	5	0.00772799	PYCARD, CLEC7A, BTK	52	50	19308	22.2785	0.983105	0.338744	0.33488
GOTERM_BP_DIRECT	GO:0071226~cellular response to molecule of fungal origin	2	3.33333	0.0105246	CLEC7A, BTK	52	4	19308	185.654	0.996171	0.425841	0.420984
GOTERM_BP_DIRECT	GO:0032731~positive regulation of interleukin-1 beta production	3	5	0.0127958	PYCARD, CLEC7A, LGALS9	52	65	19308	17.1373	0.998857	0.480758	0.475274
GOTERM_BP_DIRECT	GO:0032729~positive regulation of interferon-gamma production	3	5	0.0185151	PYCARD, CLEC7A, LGALS9	52	79	19308	14.1003	0.999946	0.635189	0.627943
GOTERM_BP_DIRECT	GO:0046631~alpha-beta T cell activation	2	3.33333	0.0209406	TRBC1, CD3D	52	8	19308	92.8269	0.999985	0.635189	0.627943
GOTERM_BP_DIRECT	GO:0006954~inflammatory response	5	8.33333	0.023222	PYCARD, CLEC7A, LGALS9, S100A9, TLR2	52	412	19308	4.50616	0.999996	0.635189	0.627943
GOTERM_BP_DIRECT	GO:0051607~defense response to virus	4	6.66667	0.0236238	PYCARD, PTPRC, UNC93B1, TLR2	52	233	19308	6.37438	0.999997	0.635189	0.627943
GOTERM_BP_DIRECT	GO:0016192~vesicle-mediated transport	4	6.66667	0.0238869	RAB25, CPNE6, FUZ, ARF5	52	234	19308	6.34714	0.999997	0.635189	0.627943
GOTERM_BP_DIRECT	GO:0042742~defense response to bacterium	4	6.66667	0.0241517	IGHG1, TRBC1, S100A14, S100A9	52	235	19308	6.32013	0.999997	0.635189	0.627943
GOTERM_BP_DIRECT	GO:0045059~positive thymic T cell selection	2	3.33333	0.0286819	PTPRC, CD3D	52	11	19308	67.5105	1	0.686749	0.678915
GOTERM_BP_DIRECT	GO:0006910~phagocytosis, recognition	3	5	0.0287233	IGHG1, CLEC7A, TRBC1	52	100	19308	11.1392	1	0.686749	0.678915
GOTERM_BP_DIRECT	GO:0001775~cell activation	2	3.33333	0.0338095	CLEC7A, TLR2	52	13	19308	57.1243	1	0.722769	0.714524
GOTERM_BP_DIRECT	GO:0050729~positive regulation of inflammatory response	3	5	0.0342136	PYCARD, S100A9, TLR2	52	110	19308	10.1266	1	0.722769	0.714524
GOTERM_BP_DIRECT	GO:0050852~T cell receptor signaling pathway	3	5	0.0353572	PTPRC, TRBC1, CD3D	52	112	19308	9.94574	1	0.722769	0.714524
GOTERM_BP_DIRECT	GO:0010447~response to acidic pH	2	3.33333	0.0363633	SST, CTSS	52	14	19308	53.044	1	0.722769	0.714524
GOTERM_BP_DIRECT	GO:0006911~phagocytosis, engulfment	3	5	0.0371003	IGHG1, ITGAM, TRBC1	52	115	19308	9.68629	1	0.722769	0.714524
GOTERM_BP_DIRECT	GO:0051091~positive regulation of sequence-specific DNA binding transcription factor activity	3	5	0.039475	PYCARD, CLEC7A, TRAF5	52	119	19308	9.3607	1	0.741566	0.733107
GOTERM_BP_DIRECT	GO:0071639~positive regulation of monocyte chemotactic protein-1 production	2	3.33333	0.0414511	CLEC7A, LGALS9	52	16	19308	46.4135	1	0.751836	0.74326
GOTERM_BP_DIRECT	GO:0007166~cell surface receptor signaling pathway	4	6.66667	0.046622	MS4A6A, PTPRC, SST, CD3D	52	305	19308	4.86961	1	0.81744	0.808115
Cellular component (8 terms)
Category	Term	Count	%	PValue	Genes	List Total	Pop Hits	Pop Total	Fold Enrichment	Bonferroni	Benjamini	FDR
GOTERM_CC_DIRECT	GO:0005886~plasma membrane	25	41.6667	0.000840636	RASL12, ITGAM, NCF2, CPNE6, ATP2C2, CD3D, IGHG1, CLEC7A, IGLV1-44, TRBC1, KCNN2, PLAC4, CISH, IL10RA, P2RY14, MS4A6A, PTPRC, BTK, CNGB3, PLA2R1, S100A9, CFB, ARF5, MYO1F, TLR2	54	5071	20562	1.87723	0.108076	0.114326	0.114326
GOTERM_CC_DIRECT	GO:0005615~extracellular space	12	20	0.00943427	FCGBP, IGHG1, ITGAM, SST, IGLV1-44, TNFAIP2, S100A14, LGALS9, VASH1, S100A9, CTSS, CFB	54	1938	20562	2.35776	0.724496	0.368047	0.368047
GOTERM_CC_DIRECT	GO:0070062~extracellular exosome	13	21.6667	0.00956037	FCGBP, ITGAM, CPNE6, FUZ, NUTF2, IGHG1, PTPRC, RAB25, QPCT, S100A14, S100A9, CFB, ARF5	54	2218	20562	2.23179	0.729225	0.368047	0.368047
GOTERM_CC_DIRECT	GO:0009898~cytoplasmic side of plasma membrane	3	5	0.0108249	PTPRC, TRAF5, ATP2C2	54	61	20562	18.7268	0.772411	0.368047	0.368047
GOTERM_CC_DIRECT	GO:0009986~cell surface	6	10	0.0240268	ITGAM, PTPRC, CLEC7A, KCNN2, PLA2R1, TLR2	54	639	20562	3.57538	0.963394	0.653529	0.653529
GOTERM_CC_DIRECT	GO:0009897~external side of plasma membrane	5	8.33333	0.0297754	IGHG1, ITGAM, PTPRC, TRBC1, CD3D	54	456	20562	4.17519	0.983608	0.674909	0.674909
GOTERM_CC_DIRECT	GO:0005576~extracellular region	11	18.3333	0.0432716	PYCARD, ESM1, IGHG1, SST, QPCT, IGLV1-44, PLA2R1, S100A9, CTSS, PRSS53, CFB	54	2129	20562	1.96738	0.997561	0.772003	0.772003
GOTERM_CC_DIRECT	GO:0031143~pseudopodium	2	3.33333	0.045412	RAB25, MYOZ1	54	18	20562	42.3086	0.998201	0.772003	0.772003
Molecular function (6 terms)
Category	Term	Count	%	PValue	Genes	List Total	Pop Hits	Pop Total	Fold Enrichment	Bonferroni	Benjamini	FDR
GOTERM_MF_DIRECT	GO:0035325~Toll-like receptor binding	2	3.33333	0.0164237	UNC93B1, TLR2	53	6	18869	118.673	0.929321	1	1
GOTERM_MF_DIRECT	GO:0005515~protein binding	43	71.6667	0.0178337	RASL12, FCGBP, ITGAM, NCF2, UNC93B1, CPNE6, TNFAIP2, ATP2C2, CD3D, DNAJC28, PYCARD, ESM1, IGHG1, DNMT3L, RAB25, CLEC7A, KCNN2, ANKRD2, S100A14, MYOZ1, SDF2L1, RRM2, CISH, IL10RA, USP2, FUZ, NUTF2, VASH1, REC8, PRSS53, MS4A6A, PLCB3, PTPRC, P4HA1, SST, QPCT, TRAF5, BTK, S100A9, CFB, ARF5, MYO1F, TLR2	53	12554	18869	1.21944	0.943817	1	1
GOTERM_MF_DIRECT	GO:0004197~cysteine-type endopeptidase activity	3	5	0.0293623	PYCARD, USP2, CTSS	53	97	18869	11.0109	0.991505	1	1
GOTERM_MF_DIRECT	GO:0042802~identical protein binding	10	16.6667	0.0429431	PYCARD, P4HA1, CLEC7A, SST, TRAF5, USP2, BTK, NUTF2, CD3D, TLR2	53	1714	18869	2.07712	0.999109	1	1
GOTERM_MF_DIRECT	GO:0038187~pattern recognition receptor activity	2	3.33333	0.0484814	CLEC7A, TLR2	53	18	18869	39.5577	0.999648	1	1
