# Supplementary material for: Identification of the key immune-related genes and immune cell infiltration changes in renal interstitial fibrosis
Source: Front Endocrinol (Lausanne). 2023 Nov 8;14:1207444. doi: 10.3389/fendo.2023.1207444 (PMC10663291; doi:10.3389/fendo.2023.1207444)
Supplement: Supplementary file 11 [file Table_7.xlsx]

## Sheet: RIF
Supplementary Table 7. Gene set enrichment analyses between the RIF and control group in the GSE12682 dataset
Terms enriched in the RIF group
Biological process (304 terms)
NAME	SIZE	ES	NES	NOM p-val	FDR q-val	FWER p-val	RANK AT MAX	LEADING EDGE
GOBP_RNA_5_END_PROCESSING	18	0.699276	1.75643	0.00201207	1	0.647	1475	tags=44%, list=11%, signal=50%
GOBP_POSITIVE_REGULATION_OF_NIK_NF_KAPPAB_SIGNALING	58	0.639097	1.7561	0	1	0.648	1207	tags=28%, list=9%, signal=30%
GOBP_DNA_CONFORMATION_CHANGE	84	0.511887	1.74683	0	0.791654	0.684	2586	tags=38%, list=20%, signal=47%
GOBP_NEGATIVE_REGULATION_OF_DNA_RECOMBINATION	20	0.657731	1.73615	0.00204499	0.697158	0.731	1723	tags=35%, list=13%, signal=40%
GOBP_RESPONSE_TO_LITHIUM_ION	21	0.642045	1.7158	0.00596422	0.736404	0.802	1340	tags=29%, list=10%, signal=32%
GOBP_POSITIVE_REGULATION_OF_B_CELL_MEDIATED_IMMUNITY	30	0.669878	1.70648	0	0.69865	0.842	1948	tags=37%, list=15%, signal=43%
GOBP_NEGATIVE_REGULATION_OF_UBIQUITIN_PROTEIN_TRANSFERASE_ACTIVITY	19	0.70879	1.70541	0.00203252	0.607778	0.843	1984	tags=37%, list=15%, signal=43%
GOBP_IMMUNOGLOBULIN_PRODUCTION_INVOLVED_IN_IMMUNOGLOBULIN_MEDIATED_IMMUNE_RESPONSE	55	0.65687	1.69805	0	0.589787	0.87	1794	tags=40%, list=14%, signal=46%
GOBP_POSITIVE_REGULATION_OF_VIRAL_PROCESS	58	0.508272	1.68529	0.00375235	0.620772	0.902	1424	tags=21%, list=11%, signal=23%
GOBP_REGULATION_OF_BIOLOGICAL_PROCESS_INVOLVED_IN_SYMBIOTIC_INTERACTION	51	0.702798	1.67781	0.0019685	0.614767	0.911	1060	tags=33%, list=8%, signal=36%
GOBP_POSITIVE_REGULATION_OF_VIRAL_GENOME_REPLICATION	30	0.501597	1.67236	0.0115607	0.598192	0.925	1357	tags=17%, list=10%, signal=19%
GOBP_CYTOKINE_PRODUCTION_INVOLVED_IN_INFLAMMATORY_RESPONSE	44	0.617763	1.67048	0	0.561908	0.929	1562	tags=30%, list=12%, signal=33%
GOBP_ICOSANOID_BIOSYNTHETIC_PROCESS	44	0.698353	1.65895	0.00195695	0.603654	0.948	815	tags=30%, list=6%, signal=31%
GOBP_DNA_STRAND_ELONGATION	33	0.577377	1.65635	0.00631579	0.579746	0.952	2518	tags=42%, list=19%, signal=52%
GOBP_DETECTION_OF_CHEMICAL_STIMULUS	96	0.432951	1.65506	0.002331	0.550373	0.953	1374	tags=10%, list=10%, signal=12%
GOBP_RESPONSE_TO_VIRUS	318	0.576203	1.64572	0.00194932	0.580822	0.971	2041	tags=32%, list=15%, signal=37%
GOBP_POSITIVE_REGULATION_OF_DNA_BIOSYNTHETIC_PROCESS	67	0.527958	1.6456	0.00208333	0.547742	0.971	2975	tags=39%, list=22%, signal=50%
GOBP_REGULATION_OF_DNA_REPLICATION	110	0.490013	1.64479	0	0.522977	0.972	2812	tags=37%, list=21%, signal=47%
GOBP_RESPONSE_TO_ANTIBIOTIC	44	0.538458	1.64239	0.0040568	0.5106	0.975	1568	tags=32%, list=12%, signal=36%
GOBP_ANTIGEN_PROCESSING_AND_PRESENTATION_OF_PEPTIDE_OR_POLYSACCHARIDE_ANTIGEN_VIA_MHC_CLASS_II	31	0.81808	1.63929	0.00380952	0.503853	0.978	741	tags=52%, list=6%, signal=55%
GOBP_MONOCYTE_CHEMOTACTIC_PROTEIN_1_PRODUCTION	17	0.745611	1.63221	0.00609756	0.526383	0.983	1207	tags=47%, list=9%, signal=52%
GOBP_DEFENSE_RESPONSE_TO_SYMBIONT	230	0.587992	1.62868	0.00381679	0.52603	0.986	1165	tags=25%, list=9%, signal=27%
GOBP_REGULATION_OF_VIRAL_ENTRY_INTO_HOST_CELL	39	0.676802	1.62795	0.0019305	0.507963	0.986	1060	tags=36%, list=8%, signal=39%
GOBP_T_CELL_HOMEOSTASIS	34	0.590242	1.62448	0.00767754	0.507687	0.988	1423	tags=26%, list=11%, signal=30%
GOBP_REGULATION_OF_DNA_RECOMBINATION	86	0.460038	1.62335	0.0039604	0.494375	0.989	2028	tags=29%, list=15%, signal=34%
GOBP_CHAPERONE_MEDIATED_PROTEIN_COMPLEX_ASSEMBLY	18	0.585243	1.61873	0.0143443	0.502977	0.99	1531	tags=17%, list=12%, signal=19%
GOBP_REGULATION_OF_NIK_NF_KAPPAB_SIGNALING	85	0.525892	1.61754	0.00389105	0.492427	0.991	1207	tags=21%, list=9%, signal=23%
GOBP_ANTIGEN_PROCESSING_AND_PRESENTATION_OF_EXOGENOUS_PEPTIDE_ANTIGEN_VIA_MHC_CLASS_II	27	0.819826	1.61453	0.00385356	0.492627	0.992	1084	tags=59%, list=8%, signal=64%
GOBP_REGULATION_OF_DNA_TEMPLATED_DNA_REPLICATION	46	0.606313	1.614	0.006	0.478127	0.992	2614	tags=46%, list=20%, signal=57%
GOBP_POSITIVE_REGULATION_OF_ISOTYPE_SWITCHING	18	0.601193	1.61118	0.0364026	0.478337	0.992	1794	tags=28%, list=14%, signal=32%
GOBP_VIRAL_GENOME_REPLICATION	107	0.59556	1.61074	0.00378072	0.465515	0.992	2044	tags=33%, list=15%, signal=38%
GOBP_TELOMERASE_RNA_LOCALIZATION	17	0.579489	1.60885	0.0451613	0.460614	0.992	4151	tags=65%, list=31%, signal=94%
GOBP_CELLULAR_RESPONSE_TO_VIRUS	84	0.525745	1.60764	0.00389105	0.453333	0.993	1221	tags=20%, list=9%, signal=22%
GOBP_NEGATIVE_REGULATION_OF_CELL_KILLING	26	0.728535	1.60607	0.00808081	0.447352	0.993	966	tags=35%, list=7%, signal=37%
GOBP_ACTIN_POLYMERIZATION_OR_DEPOLYMERIZATION	149	0.46851	1.60574	0.00194932	0.43631	0.993	2064	tags=27%, list=16%, signal=31%
GOBP_ANTIGEN_PROCESSING_AND_PRESENTATION_OF_EXOGENOUS_PEPTIDE_ANTIGEN	37	0.781732	1.60252	0.00373134	0.440469	0.993	1499	tags=57%, list=11%, signal=64%
GOBP_REGULATION_OF_VIRAL_GENOME_REPLICATION	74	0.649822	1.60028	0.00381679	0.440019	0.994	2377	tags=41%, list=18%, signal=49%
GOBP_DNA_STRAND_ELONGATION_INVOLVED_IN_DNA_REPLICATION	15	0.70761	1.59901	0.0184805	0.435557	0.994	2812	tags=73%, list=21%, signal=93%
GOBP_POSITIVE_REGULATION_OF_TUMOR_NECROSIS_FACTOR_SUPERFAMILY_CYTOKINE_PRODUCTION	95	0.656323	1.59813	0.00184162	0.429343	0.994	1504	tags=38%, list=11%, signal=42%
GOBP_POSITIVE_REGULATION_OF_CYTOKINE_PRODUCTION_INVOLVED_IN_INFLAMMATORY_RESPONSE	21	0.570517	1.5961	0.0119522	0.42932	0.995	1207	tags=24%, list=9%, signal=26%
GOBP_POSITIVE_REGULATION_OF_NF_KAPPAB_TRANSCRIPTION_FACTOR_ACTIVITY	134	0.48628	1.59374	0.00188324	0.429774	0.995	1292	tags=23%, list=10%, signal=25%
GOBP_CELL_JUNCTION_DISASSEMBLY	22	0.752387	1.59262	0.0116279	0.425132	0.995	1414	tags=36%, list=11%, signal=41%
GOBP_POSITIVE_REGULATION_OF_IMMUNOGLOBULIN_PRODUCTION	41	0.639512	1.59237	0.0094162	0.416304	0.995	1948	tags=39%, list=15%, signal=46%
GOBP_NEGATIVE_REGULATION_OF_NATURAL_KILLER_CELL_MEDIATED_IMMUNITY	18	0.675925	1.592	0.0147059	0.40892	0.995	2530	tags=50%, list=19%, signal=62%
GOBP_POSITIVE_REGULATION_OF_NITRIC_OXIDE_METABOLIC_PROCESS	36	0.605125	1.59071	0.00205761	0.406448	0.996	1821	tags=33%, list=14%, signal=39%
GOBP_POSITIVE_REGULATION_OF_B_CELL_ACTIVATION	71	0.675497	1.58781	0.00181159	0.410841	0.997	1577	tags=39%, list=12%, signal=45%
GOBP_CORTICAL_ACTIN_CYTOSKELETON_ORGANIZATION	34	0.477249	1.5745	0.00588235	0.470693	0.999	2182	tags=29%, list=16%, signal=35%
GOBP_CELLULAR_RESPONSE_TO_INTERFERON_GAMMA	95	0.607455	1.57393	0.00572519	0.463792	0.999	1957	tags=37%, list=15%, signal=43%
GOBP_REGULATION_OF_ACTIN_FILAMENT_LENGTH	120	0.459967	1.57245	0.00787402	0.461547	0.999	2064	tags=25%, list=16%, signal=29%
GOBP_REGULATION_OF_DOUBLE_STRAND_BREAK_REPAIR_VIA_NONHOMOLOGOUS_END_JOINING	17	0.611378	1.56926	0.0173077	0.468759	0.999	2197	tags=41%, list=17%, signal=49%
GOBP_NEGATIVE_REGULATION_OF_DNA_REPAIR	19	0.647011	1.56756	0.0137795	0.469079	0.999	2471	tags=47%, list=19%, signal=58%
GOBP_DETECTION_OF_CHEMICAL_STIMULUS_INVOLVED_IN_SENSORY_PERCEPTION_OF_TASTE	24	0.501338	1.56634	0.021645	0.465386	1	224	tags=8%, list=2%, signal=8%
GOBP_NUCLEIC_ACID_PHOSPHODIESTER_BOND_HYDROLYSIS	173	0.42938	1.56517	0.00614754	0.462919	1	2385	tags=32%, list=18%, signal=38%
GOBP_DNA_UNWINDING_INVOLVED_IN_DNA_REPLICATION	21	0.648232	1.56465	0.0329218	0.456734	1	2586	tags=57%, list=20%, signal=71%
GOBP_REGULATION_OF_NITRIC_OXIDE_METABOLIC_PROCESS	51	0.582344	1.55944	0.00592885	0.476044	1	2141	tags=37%, list=16%, signal=44%
GOBP_ANTIGEN_PROCESSING_AND_PRESENTATION_OF_EXOGENOUS_ANTIGEN	46	0.728966	1.55822	0.0108696	0.473607	1	1548	tags=52%, list=12%, signal=59%
GOBP_FIBROBLAST_MIGRATION	47	0.477103	1.557	0.0101833	0.471051	1	1960	tags=26%, list=15%, signal=30%
GOBP_INTERFERON_GAMMA_MEDIATED_SIGNALING_PATHWAY	21	0.641937	1.55665	0.021611	0.464544	1	3352	tags=62%, list=25%, signal=83%
GOBP_POSITIVE_REGULATION_OF_DNA_RECOMBINATION	51	0.447873	1.55664	0.0141129	0.456701	1	1952	tags=25%, list=15%, signal=30%
GOBP_ETHER_METABOLIC_PROCESS	17	0.598136	1.55622	0.00784314	0.450985	1	562	tags=24%, list=4%, signal=25%
GOBP_B_CELL_MEDIATED_IMMUNITY	128	0.656331	1.55482	0.0168856	0.450848	1	1578	tags=41%, list=12%, signal=46%
GOBP_ACTIN_FILAMENT_DEPOLYMERIZATION	45	0.459305	1.55268	0.0204082	0.454199	1	2064	tags=20%, list=16%, signal=24%
GOBP_TOLL_LIKE_RECEPTOR_SIGNALING_PATHWAY	97	0.591539	1.55234	0.00996016	0.448738	1	1457	tags=30%, list=11%, signal=33%
GOBP_PRODUCTION_OF_MOLECULAR_MEDIATOR_INVOLVED_IN_INFLAMMATORY_RESPONSE	69	0.584589	1.54952	0.003861	0.455528	1	1622	tags=29%, list=12%, signal=33%
GOBP_REGULATION_OF_ISOTYPE_SWITCHING	26	0.555044	1.5488	0.0254777	0.451808	1	1794	tags=31%, list=14%, signal=36%
GOBP_REGULATION_OF_CELL_KILLING	92	0.62794	1.54498	0.0143627	0.463985	1	1591	tags=33%, list=12%, signal=37%
GOBP_BIOLOGICAL_PROCESS_INVOLVED_IN_INTERACTION_WITH_SYMBIONT	95	0.509285	1.54348	0.00760456	0.464162	1	1655	tags=25%, list=13%, signal=29%
GOBP_REGULATION_OF_VIRAL_PROCESS	138	0.563527	1.54325	0.0094518	0.45838	1	2044	tags=33%, list=15%, signal=39%
GOBP_PEPTIDE_ANTIGEN_ASSEMBLY_WITH_MHC_PROTEIN_COMPLEX	17	0.854734	1.53874	0.00576923	0.474837	1	741	tags=59%, list=6%, signal=62%
GOBP_BARBED_END_ACTIN_FILAMENT_CAPPING	19	0.476703	1.53749	0.033195	0.467572	1	1848	tags=16%, list=14%, signal=18%
GOBP_I_KAPPAB_PHOSPHORYLATION	18	0.679362	1.53744	0.0162602	0.461335	1	880	tags=33%, list=7%, signal=36%
GOBP_IMMUNOGLOBULIN_PRODUCTION	107	0.559522	1.5372	0.0018797	0.456299	1	1794	tags=34%, list=14%, signal=39%
GOBP_NEGATIVE_REGULATION_OF_INFLAMMATORY_RESPONSE_TO_ANTIGENIC_STIMULUS	25	0.709813	1.53672	0.00564972	0.452401	1	2397	tags=56%, list=18%, signal=68%
GOBP_DNA_REPLICATION	224	0.426824	1.53592	0.00795229	0.449751	1	2842	tags=31%, list=21%, signal=39%
GOBP_POSITIVE_REGULATION_OF_INTERLEUKIN_8_PRODUCTION	57	0.627593	1.53565	0.0118343	0.44504	1	1504	tags=33%, list=11%, signal=37%
GOBP_NIK_NF_KAPPAB_SIGNALING	108	0.475013	1.53512	0.0115385	0.441902	1	1207	tags=18%, list=9%, signal=19%
GOBP_LYMPHOCYTE_HOMEOSTASIS	56	0.567719	1.53282	0.0232143	0.445804	1	2089	tags=32%, list=16%, signal=38%
GOBP_INTERLEUKIN_10_PRODUCTION	51	0.649811	1.53185	0.0111732	0.444883	1	1310	tags=31%, list=10%, signal=35%
GOBP_DNA_TEMPLATED_DNA_REPLICATION	132	0.471649	1.53129	0.019802	0.441778	1	2614	tags=32%, list=20%, signal=39%
GOBP_PEPTIDYL_CYSTEINE_MODIFICATION	31	0.501165	1.53111	0.0123457	0.43711	1	2472	tags=32%, list=19%, signal=40%
GOBP_PHAGOSOME_MATURATION	22	0.695345	1.52868	0.00766283	0.443022	1	1483	tags=50%, list=11%, signal=56%
GOBP_INTERLEUKIN_12_PRODUCTION	57	0.641326	1.52859	0.0037037	0.438096	1	1567	tags=37%, list=12%, signal=42%
GOBP_SOMATIC_DIVERSIFICATION_OF_IMMUNOGLOBULINS_INVOLVED_IN_IMMUNE_RESPONSE	39	0.475048	1.5285	0.0179372	0.433228	1	1794	tags=26%, list=14%, signal=30%
GOBP_GMP_METABOLIC_PROCESS	23	0.533423	1.52827	0.0338645	0.429289	1	3498	tags=52%, list=26%, signal=71%
GOBP_RESPONSE_TO_COCAINE	44	0.482466	1.52728	0.01	0.428741	1	1089	tags=23%, list=8%, signal=25%
GOBP_POSITIVE_REGULATION_OF_OLIGODENDROCYTE_DIFFERENTIATION	21	0.650088	1.52607	0.0155039	0.428931	1	344	tags=24%, list=3%, signal=24%
GOBP_TUMOR_NECROSIS_FACTOR_SUPERFAMILY_CYTOKINE_PRODUCTION	147	0.608985	1.52571	0.00185874	0.42547	1	1504	tags=35%, list=11%, signal=39%
GOBP_REGULATION_OF_INFLAMMATORY_RESPONSE_TO_ANTIGENIC_STIMULUS	38	0.695962	1.52447	0.0169811	0.42627	1	2089	tags=47%, list=16%, signal=56%
GOBP_POSITIVE_REGULATION_OF_INTERLEUKIN_10_PRODUCTION	34	0.6536	1.52282	0.0133333	0.428593	1	1310	tags=32%, list=10%, signal=36%
GOBP_MACROPHAGE_CHEMOTAXIS	37	0.658491	1.52128	0.0128676	0.43104	1	1591	tags=43%, list=12%, signal=49%
GOBP_REGULATION_OF_LEUKOCYTE_MEDIATED_CYTOTOXICITY	75	0.629824	1.52122	0.0141844	0.426526	1	1591	tags=33%, list=12%, signal=38%
GOBP_REGULATION_OF_ACTIN_CYTOSKELETON_REORGANIZATION	35	0.590696	1.52116	0.00976562	0.422105	1	1984	tags=43%, list=15%, signal=50%
GOBP_MITOTIC_CYTOKINETIC_PROCESS	18	0.532674	1.51948	0.0387755	0.424493	1	2351	tags=39%, list=18%, signal=47%
GOBP_REGULATION_OF_DOUBLE_STRAND_BREAK_REPAIR	95	0.407331	1.51838	0.011976	0.425085	1	2225	tags=31%, list=17%, signal=36%
GOBP_REGULATION_OF_MYOBLAST_FUSION	16	0.729283	1.51629	0.0244821	0.429596	1	1547	tags=31%, list=12%, signal=35%
GOBP_MYD88_DEPENDENT_TOLL_LIKE_RECEPTOR_SIGNALING_PATHWAY	18	0.762486	1.5162	0.0292969	0.425646	1	1159	tags=33%, list=9%, signal=36%
GOBP_TYPE_I_INTERFERON_PRODUCTION	82	0.509475	1.51581	0.0151515	0.423009	1	1757	tags=29%, list=13%, signal=34%
GOBP_NEGATIVE_REGULATION_OF_T_CELL_MEDIATED_IMMUNITY	25	0.654931	1.51536	0.0157895	0.420452	1	1207	tags=32%, list=9%, signal=35%
GOBP_INTERFERON_BETA_PRODUCTION	48	0.58336	1.51351	0.0298507	0.419751	1	1165	tags=29%, list=9%, signal=32%
GOBP_MODULATION_BY_HOST_OF_SYMBIONT_PROCESS	68	0.50347	1.51315	0.0117417	0.417209	1	1655	tags=24%, list=13%, signal=27%
GOBP_DENDRITIC_CELL_MIGRATION	30	0.77386	1.51283	0.00180505	0.41451	1	1567	tags=47%, list=12%, signal=53%
GOBP_NEGATIVE_REGULATION_OF_T_CELL_PROLIFERATION	59	0.569855	1.51245	0.0157895	0.412176	1	1204	tags=29%, list=9%, signal=32%
GOBP_B_CELL_RECEPTOR_SIGNALING_PATHWAY	54	0.733776	1.5124	0.0174216	0.408421	1	2089	tags=59%, list=16%, signal=70%
GOBP_CYTOKINETIC_PROCESS	27	0.503738	1.51166	0.0344828	0.407511	1	2351	tags=33%, list=18%, signal=40%
GOBP_GOLGI_TO_VACUOLE_TRANSPORT	17	0.57015	1.5113	0.0475207	0.404958	1	1483	tags=24%, list=11%, signal=26%
GOBP_RESPONSE_TO_INTERFERON_ALPHA	19	0.808134	1.51066	0	0.404203	1	1066	tags=53%, list=8%, signal=57%
GOBP_ANTIGEN_PROCESSING_AND_PRESENTATION_OF_PEPTIDE_ANTIGEN	58	0.68813	1.50994	0.0262172	0.403574	1	1597	tags=50%, list=12%, signal=57%
GOBP_NEGATIVE_REGULATION_OF_LEUKOCYTE_CELL_CELL_ADHESION	113	0.546719	1.50974	0.0138648	0.400913	1	1204	tags=25%, list=9%, signal=27%
GOBP_LEUKOCYTE_MEDIATED_IMMUNITY	339	0.575805	1.50895	0.019678	0.400644	1	1622	tags=33%, list=12%, signal=37%
GOBP_FC_RECEPTOR_SIGNALING_PATHWAY	50	0.596342	1.50877	0.0110497	0.397773	1	2141	tags=44%, list=16%, signal=52%
GOBP_ACTIVATION_OF_IMMUNE_RESPONSE	275	0.585004	1.50823	0.0198198	0.396411	1	2141	tags=40%, list=16%, signal=46%
GOBP_POSITIVE_REGULATION_OF_NEURON_APOPTOTIC_PROCESS	51	0.487722	1.50687	0.00992064	0.398535	1	2351	tags=31%, list=18%, signal=38%
GOBP_RESPONSE_TO_FUNGUS	48	0.607132	1.50613	0.0214844	0.398077	1	785	tags=25%, list=6%, signal=26%
GOBP_REGULATION_OF_B_CELL_MEDIATED_IMMUNITY	48	0.53582	1.50467	0.0272374	0.400273	1	1948	tags=35%, list=15%, signal=41%
GOBP_PATTERN_RECOGNITION_RECEPTOR_SIGNALING_PATHWAY	144	0.534094	1.50291	0.00766283	0.403105	1	1276	tags=25%, list=10%, signal=27%
GOBP_RESPONSE_TO_TYPE_I_INTERFERON	69	0.549492	1.50127	0.0437956	0.402656	1	2000	tags=30%, list=15%, signal=36%
GOBP_RESPONSE_TO_LECTIN	19	0.675654	1.49988	0.0321361	0.404707	1	880	tags=26%, list=7%, signal=28%
GOBP_LYMPHOCYTE_MEDIATED_IMMUNITY	254	0.591901	1.49978	0.0229277	0.401779	1	1578	tags=34%, list=12%, signal=38%
GOBP_NEGATIVE_REGULATION_OF_VIRAL_ENTRY_INTO_HOST_CELL	20	0.6949	1.4993	0.0154739	0.400463	1	1060	tags=40%, list=8%, signal=43%
GOBP_EXTRACELLULAR_MATRIX_DISASSEMBLY	52	0.525988	1.49864	0.0211538	0.399784	1	1282	tags=21%, list=10%, signal=23%
GOBP_CELL_KILLING	156	0.596429	1.49847	0.0178891	0.397304	1	1591	tags=29%, list=12%, signal=33%
GOBP_PURINE_NUCLEOSIDE_MONOPHOSPHATE_BIOSYNTHETIC_PROCESS	20	0.591324	1.49819	0.034	0.395442	1	3177	tags=55%, list=24%, signal=72%
GOBP_POSITIVE_REGULATION_OF_MONONUCLEAR_CELL_MIGRATION	65	0.648934	1.49669	0.0205993	0.398207	1	1567	tags=34%, list=12%, signal=38%
GOBP_PODOSOME_ASSEMBLY	16	0.631162	1.49612	0.0437262	0.397253	1	1182	tags=38%, list=9%, signal=41%
GOBP_ANTIGEN_RECEPTOR_MEDIATED_SIGNALING_PATHWAY	157	0.599534	1.49591	0.0188679	0.394963	1	2136	tags=41%, list=16%, signal=48%
GOBP_NEGATIVE_REGULATION_OF_LEUKOCYTE_PROLIFERATION	82	0.613109	1.49492	0.0251799	0.395634	1	1204	tags=30%, list=9%, signal=33%
GOBP_POSITIVE_REGULATION_OF_INTERLEUKIN_12_PRODUCTION	38	0.70122	1.49412	0.0186916	0.395752	1	1567	tags=47%, list=12%, signal=54%
GOBP_MYELOID_DENDRITIC_CELL_ACTIVATION	25	0.661132	1.49227	0.0143113	0.393971	1	1038	tags=24%, list=8%, signal=26%
GOBP_POSITIVE_REGULATION_OF_IMMUNE_RESPONSE	437	0.548431	1.49146	0.0194004	0.394018	1	2095	tags=35%, list=16%, signal=40%
GOBP_DETERMINATION_OF_ADULT_LIFESPAN	17	0.68975	1.49126	0.0414079	0.391906	1	1504	tags=41%, list=11%, signal=46%
GOBP_B_CELL_PROLIFERATION	89	0.555829	1.49116	0.0251799	0.389314	1	1690	tags=29%, list=13%, signal=33%
GOBP_IMMUNE_RESPONSE_REGULATING_SIGNALING_PATHWAY	353	0.544127	1.4902	0.0142096	0.389978	1	2141	tags=35%, list=16%, signal=41%
GOBP_RESPONSE_TO_INTERFERON_GAMMA	111	0.567948	1.49	0.0248566	0.387981	1	1957	tags=39%, list=15%, signal=45%
GOBP_REGULATION_OF_LEUKOCYTE_DEGRANULATION	44	0.594203	1.48974	0.0224299	0.386296	1	1622	tags=36%, list=12%, signal=41%
GOBP_IMMUNE_RESPONSE_REGULATING_CELL_SURFACE_RECEPTOR_SIGNALING_PATHWAY_INVOLVED_IN_PHAGOCYTOSIS	24	0.63791	1.4872	0.032381	0.393086	1	2141	tags=50%, list=16%, signal=60%
GOBP_RECOMBINATIONAL_REPAIR	120	0.463195	1.48434	0.0298805	0.398096	1	2338	tags=31%, list=18%, signal=37%
GOBP_REGULATION_OF_B_CELL_ACTIVATION	114	0.623965	1.48414	0.0268336	0.39607	1	2089	tags=43%, list=16%, signal=51%
GOBP_NEGATIVE_REGULATION_OF_LYMPHOCYTE_MEDIATED_IMMUNITY	50	0.546648	1.48413	0.0253411	0.393359	1	1207	tags=28%, list=9%, signal=31%
GOBP_POSITIVE_REGULATION_OF_CELL_KILLING	58	0.642673	1.48376	0.0314136	0.392059	1	1591	tags=34%, list=12%, signal=39%
GOBP_NEGATIVE_REGULATION_OF_VIRAL_GENOME_REPLICATION	46	0.706594	1.48317	0.0242537	0.391729	1	2507	tags=57%, list=19%, signal=69%
GOBP_LEUKOCYTE_MEDIATED_CYTOTOXICITY	115	0.620255	1.48262	0.0157343	0.390936	1	1591	tags=33%, list=12%, signal=37%
GOBP_REGULATION_OF_ANTIGEN_RECEPTOR_MEDIATED_SIGNALING_PATHWAY	52	0.623588	1.48091	0.017452	0.394773	1	2136	tags=40%, list=16%, signal=48%
GOBP_ACTIVATION_OF_INNATE_IMMUNE_RESPONSE	52	0.621649	1.4786	0.0223881	0.39785	1	1069	tags=27%, list=8%, signal=29%
GOBP_POSITIVE_REGULATION_OF_CELL_ADHESION_MEDIATED_BY_INTEGRIN	20	0.644496	1.47822	0.0167286	0.396521	1	1242	tags=35%, list=9%, signal=39%
GOBP_REGULATION_OF_RESPONSE_TO_CYTOKINE_STIMULUS	126	0.511174	1.477	0.0229885	0.398713	1	2046	tags=30%, list=15%, signal=35%
GOBP_CELLULAR_COMPONENT_DISASSEMBLY	389	0.351341	1.47683	0.00590551	0.396696	1	2626	tags=24%, list=20%, signal=29%
GOBP_DNA_RECOMBINATION	224	0.431872	1.47606	0.0246407	0.396934	1	2142	tags=26%, list=16%, signal=31%
GOBP_POSITIVE_REGULATION_OF_INTERLEUKIN_17_PRODUCTION	24	0.581861	1.47574	0.0438247	0.39551	1	1276	tags=29%, list=10%, signal=32%
GOBP_NEGATIVE_REGULATION_OF_PROTEIN_MODIFICATION_BY_SMALL_PROTEIN_CONJUGATION_OR_REMOVAL	74	0.40463	1.47505	0.00396825	0.395357	1	2136	tags=24%, list=16%, signal=29%
GOBP_B_CELL_ACTIVATION	238	0.525623	1.47433	0.0179533	0.395668	1	2089	tags=34%, list=16%, signal=39%
GOBP_MEMBRANE_INVAGINATION	65	0.672075	1.47328	0.0288288	0.396874	1	1336	tags=37%, list=10%, signal=41%
GOBP_RESPONSE_TO_UV	122	0.385225	1.4726	0.00194175	0.396828	1	1419	tags=19%, list=11%, signal=21%
GOBP_TELOMERE_MAINTENANCE_IN_RESPONSE_TO_DNA_DAMAGE	22	0.508858	1.47178	0.0327198	0.397284	1	2749	tags=45%, list=21%, signal=57%
GOBP_NEGATIVE_REGULATION_OF_LYMPHOCYTE_ACTIVATION	135	0.562319	1.47172	0.0212389	0.395057	1	1204	tags=26%, list=9%, signal=28%
GOBP_REGULATION_OF_DNA_BIOSYNTHETIC_PROCESS	110	0.39762	1.47162	0.00431965	0.393064	1	2471	tags=27%, list=19%, signal=33%
GOBP_MAINTENANCE_OF_PROTEIN_LOCATION_IN_NUCLEUS	20	0.45001	1.47107	0.0489237	0.392601	1	1570	tags=20%, list=12%, signal=23%
GOBP_POSITIVE_REGULATION_OF_INNATE_IMMUNE_RESPONSE	111	0.558894	1.47019	0.0230496	0.393368	1	2089	tags=32%, list=16%, signal=38%
GOBP_MACROPHAGE_MIGRATION	51	0.625322	1.46931	0.0330275	0.394316	1	1591	tags=37%, list=12%, signal=42%
GOBP_RESPONSE_TO_PROSTAGLANDIN_E	21	0.645787	1.46849	0.0131086	0.394806	1	1794	tags=43%, list=14%, signal=49%
GOBP_GRANULOCYTE_ACTIVATION	41	0.707173	1.4671	0.0319549	0.396885	1	1622	tags=46%, list=12%, signal=53%
GOBP_POSITIVE_REGULATION_OF_LEUKOCYTE_APOPTOTIC_PROCESS	23	0.689332	1.46652	0.0389105	0.396496	1	2089	tags=43%, list=16%, signal=52%
GOBP_CELLULAR_RESPONSE_TO_CHEMICAL_STRESS	281	0.359806	1.4663	0	0.394865	1	2936	tags=33%, list=22%, signal=42%
GOBP_CHROMOSOME_ORGANIZATION	442	0.376296	1.46591	0.00792079	0.394121	1	2122	tags=24%, list=16%, signal=27%
GOBP_TOLL_LIKE_RECEPTOR_3_SIGNALING_PATHWAY	15	0.721933	1.46574	0.0365854	0.392435	1	1943	tags=53%, list=15%, signal=62%
GOBP_INTERLEUKIN_8_PRODUCTION	76	0.570406	1.46535	0.0275591	0.391529	1	1835	tags=33%, list=14%, signal=38%
GOBP_NEGATIVE_REGULATION_OF_CYTOKINE_PRODUCTION_INVOLVED_IN_INFLAMMATORY_RESPONSE	17	0.631456	1.465	0.0289017	0.390436	1	1259	tags=29%, list=10%, signal=32%
GOBP_DOUBLE_STRAND_BREAK_REPAIR	214	0.401893	1.46418	0.043222	0.391146	1	2225	tags=26%, list=17%, signal=31%
GOBP_POSITIVE_REGULATION_OF_LEUKOCYTE_MEDIATED_IMMUNITY	115	0.536363	1.46332	0.0245184	0.39201	1	2030	tags=32%, list=15%, signal=38%
GOBP_POSITIVE_REGULATION_OF_NEURON_DEATH	86	0.46158	1.46252	0.0195695	0.39278	1	1221	tags=17%, list=9%, signal=19%
GOBP_NEGATIVE_REGULATION_OF_ACTIN_FILAMENT_POLYMERIZATION	48	0.4106	1.46246	0.0283401	0.390727	1	2052	tags=19%, list=16%, signal=22%
GOBP_RESPONSE_TO_NERVE_GROWTH_FACTOR	44	0.464354	1.46094	0.0214008	0.389549	1	1998	tags=30%, list=15%, signal=35%
GOBP_POSITIVE_REGULATION_OF_LEUKOCYTE_DEGRANULATION	24	0.600517	1.46073	0.0413386	0.38819	1	1622	tags=33%, list=12%, signal=38%
GOBP_REGULATION_OF_MACROPHAGE_CHEMOTAXIS	26	0.649738	1.4606	0.0227671	0.386455	1	1591	tags=42%, list=12%, signal=48%
GOBP_REGULATION_OF_NUCLEASE_ACTIVITY	21	0.592767	1.45986	0.0297952	0.38471	1	2879	tags=52%, list=22%, signal=67%
GOBP_NEGATIVE_REGULATION_OF_IMMUNE_EFFECTOR_PROCESS	107	0.514785	1.45943	0.0344828	0.384074	1	1407	tags=27%, list=11%, signal=30%
GOBP_REGULATION_OF_TUMOR_NECROSIS_FACTOR_MEDIATED_SIGNALING_PATHWAY	41	0.557436	1.45876	0.0489237	0.384406	1	899	tags=24%, list=7%, signal=26%
GOBP_MODULATION_OF_PROCESS_OF_ANOTHER_ORGANISM	20	0.779864	1.45865	0.035124	0.38268	1	881	tags=35%, list=7%, signal=37%
GOBP_FC_GAMMA_RECEPTOR_SIGNALING_PATHWAY	30	0.666518	1.45793	0.0402194	0.381014	1	2141	tags=50%, list=16%, signal=60%
GOBP_REGULATION_OF_MYELOID_LEUKOCYTE_MEDIATED_IMMUNITY	56	0.628359	1.4572	0.0357815	0.379732	1	1622	tags=39%, list=12%, signal=45%
GOBP_POSITIVE_REGULATION_OF_INTERLEUKIN_6_PRODUCTION	80	0.542005	1.45701	0.00931099	0.378296	1	1504	tags=31%, list=11%, signal=35%
GOBP_MACROPHAGE_CYTOKINE_PRODUCTION	36	0.594398	1.45687	0.0318352	0.376902	1	1424	tags=33%, list=11%, signal=37%
GOBP_POSITIVE_REGULATION_OF_B_CELL_PROLIFERATION	36	0.595271	1.45597	0.0361011	0.374154	1	1577	tags=36%, list=12%, signal=41%
GOBP_POSITIVE_REGULATION_OF_TELOMERASE_ACTIVITY	30	0.538996	1.45582	0.0364807	0.372814	1	1821	tags=27%, list=14%, signal=31%
GOBP_REGULATION_OF_NATURAL_KILLER_CELL_MEDIATED_IMMUNITY	40	0.571668	1.45561	0.0299824	0.371525	1	2530	tags=38%, list=19%, signal=46%
GOBP_DENDRITIC_CELL_CHEMOTAXIS	26	0.767081	1.45495	0.0214669	0.371805	1	1567	tags=50%, list=12%, signal=57%
GOBP_DNA_BIOSYNTHETIC_PROCESS	161	0.382752	1.45486	0.00873363	0.370187	1	2471	tags=26%, list=19%, signal=32%
GOBP_TUMOR_NECROSIS_FACTOR_MEDIATED_SIGNALING_PATHWAY	85	0.500606	1.45459	0.0380228	0.36933	1	1633	tags=28%, list=12%, signal=32%
GOBP_POSITIVE_REGULATION_OF_ANTIGEN_RECEPTOR_MEDIATED_SIGNALING_PATHWAY	18	0.706604	1.45117	0.0478012	0.378905	1	2136	tags=56%, list=16%, signal=66%
GOBP_REGULATION_OF_LEUKOCYTE_MEDIATED_IMMUNITY	201	0.51945	1.44998	0.0305206	0.380844	1	1723	tags=30%, list=13%, signal=34%
GOBP_POSITIVE_REGULATION_OF_I_KAPPAB_KINASE_NF_KAPPAB_SIGNALING	153	0.45964	1.44931	0.0305344	0.381116	1	1645	tags=22%, list=12%, signal=24%
GOBP_POSITIVE_REGULATION_OF_ADAPTIVE_IMMUNE_RESPONSE	95	0.55095	1.44822	0.0253623	0.382847	1	1548	tags=32%, list=12%, signal=36%
GOBP_ADAPTIVE_IMMUNE_RESPONSE	390	0.569173	1.44736	0.0410714	0.38385	1	1597	tags=33%, list=12%, signal=37%
GOBP_SOMATIC_DIVERSIFICATION_OF_IMMUNE_RECEPTORS	66	0.437448	1.44734	0.0315789	0.382019	1	3302	tags=41%, list=25%, signal=54%
GOBP_REGULATION_OF_B_CELL_PROLIFERATION	57	0.607548	1.44632	0.0271248	0.383767	1	1690	tags=37%, list=13%, signal=42%
GOBP_PRODUCTION_OF_MOLECULAR_MEDIATOR_OF_IMMUNE_RESPONSE	211	0.500849	1.44611	0.0212014	0.382586	1	1253	tags=25%, list=9%, signal=27%
GOBP_DEOXYRIBONUCLEOTIDE_METABOLIC_PROCESS	35	0.518265	1.44596	0.0493827	0.381278	1	1963	tags=29%, list=15%, signal=33%
GOBP_PINOCYTOSIS	18	0.664772	1.44522	0.0450098	0.381814	1	1960	tags=44%, list=15%, signal=52%
GOBP_INTEGRIN_MEDIATED_SIGNALING_PATHWAY	99	0.533197	1.44438	0.0366089	0.382667	1	2377	tags=42%, list=18%, signal=51%
GOBP_PROCESS_UTILIZING_AUTOPHAGIC_MECHANISM	421	0.338519	1.4442	0.0195695	0.381461	1	2012	tags=19%, list=15%, signal=22%
GOBP_GANGLIOSIDE_METABOLIC_PROCESS	21	0.538985	1.44355	0.0393375	0.378135	1	965	tags=14%, list=7%, signal=15%
GOBP_REGULATION_OF_OLIGODENDROCYTE_DIFFERENTIATION	33	0.525956	1.44327	0.0367505	0.375581	1	344	tags=15%, list=3%, signal=16%
GOBP_REGULATION_OF_LYMPHOCYTE_MEDIATED_IMMUNITY	145	0.505583	1.44306	0.0277296	0.374511	1	1948	tags=31%, list=15%, signal=36%
GOBP_INNATE_IMMUNE_RESPONSE_ACTIVATING_SIGNAL_TRANSDUCTION	29	0.647752	1.44298	0.0419708	0.373112	1	880	tags=28%, list=7%, signal=29%
GOBP_MYELOID_LEUKOCYTE_MEDIATED_IMMUNITY	98	0.563145	1.44195	0.036965	0.373218	1	1622	tags=32%, list=12%, signal=36%
GOBP_CELLULAR_RESPONSE_TO_OSMOTIC_STRESS	42	0.465791	1.44078	0.0201207	0.375336	1	2715	tags=43%, list=21%, signal=54%
GOBP_REGULATION_OF_INNATE_IMMUNE_RESPONSE	193	0.513142	1.43948	0.0231729	0.376469	1	2089	tags=31%, list=16%, signal=36%
GOBP_POSITIVE_REGULATION_OF_CALCIUM_MEDIATED_SIGNALING	36	0.505588	1.43947	0.040619	0.374816	1	1800	tags=25%, list=14%, signal=29%
GOBP_POSITIVE_REGULATION_OF_RESPONSE_TO_BIOTIC_STIMULUS	144	0.522669	1.43936	0.0332168	0.373467	1	2219	tags=34%, list=17%, signal=40%
GOBP_ESTROUS_CYCLE	15	0.675318	1.43856	0.039604	0.374267	1	984	tags=33%, list=7%, signal=36%
GOBP_NEGATIVE_REGULATION_OF_VIRAL_PROCESS	77	0.584481	1.43844	0.027933	0.373028	1	1757	tags=35%, list=13%, signal=40%
GOBP_LEUKOCYTE_ACTIVATION_INVOLVED_IN_INFLAMMATORY_RESPONSE	42	0.670318	1.43834	0.038835	0.371699	1	1591	tags=40%, list=12%, signal=46%
GOBP_POSITIVE_REGULATION_OF_MONOCYTE_CHEMOTAXIS	18	0.75036	1.43831	0.035316	0.370181	1	1546	tags=44%, list=12%, signal=50%
GOBP_NEGATIVE_REGULATION_OF_LEUKOCYTE_MEDIATED_IMMUNITY	61	0.540602	1.4383	0.0281955	0.368625	1	1207	tags=31%, list=9%, signal=34%
GOBP_POSITIVE_REGULATION_OF_B_CELL_DIFFERENTIATION	15	0.676353	1.43663	0.0456942	0.372349	1	1423	tags=40%, list=11%, signal=45%
GOBP_INTERLEUKIN_6_PRODUCTION	124	0.52527	1.43644	0.0239411	0.371353	1	1504	tags=27%, list=11%, signal=31%
GOBP_LEUKOCYTE_HOMEOSTASIS	84	0.518194	1.43627	0.0386029	0.370253	1	1498	tags=25%, list=11%, signal=28%
GOBP_POSITIVE_REGULATION_OF_CYSTEINE_TYPE_ENDOPEPTIDASE_ACTIVITY	122	0.436877	1.43478	0.0191571	0.373304	1	1294	tags=17%, list=10%, signal=19%
GOBP_CELLULAR_RESPONSE_TO_INTERFERON_BETA	17	0.729905	1.43423	0.0475285	0.373442	1	2842	tags=65%, list=21%, signal=82%
GOBP_POSITIVE_REGULATION_OF_LYMPHOCYTE_MIGRATION	37	0.687329	1.43417	0.0408163	0.37211	1	1453	tags=41%, list=11%, signal=45%
GOBP_COLLAGEN_METABOLIC_PROCESS	84	0.526855	1.43332	0.0380952	0.370255	1	1972	tags=29%, list=15%, signal=33%
GOBP_DNA_REPAIR	431	0.364649	1.43308	0.0303644	0.369567	1	2142	tags=22%, list=16%, signal=25%
GOBP_REGULATION_OF_INTEGRIN_ACTIVATION	15	0.621273	1.43266	0.0403846	0.369392	1	1242	tags=40%, list=9%, signal=44%
GOBP_NEUTROPHIL_ACTIVATION_INVOLVED_IN_IMMUNE_RESPONSE	20	0.698304	1.43258	0.0475248	0.368063	1	584	tags=35%, list=4%, signal=37%
GOBP_IMMUNE_RESPONSE_REGULATING_CELL_SURFACE_RECEPTOR_SIGNALING_PATHWAY	233	0.547048	1.43235	0.0344234	0.367266	1	2174	tags=37%, list=16%, signal=44%
GOBP_REGULATION_OF_AUTOPHAGY	275	0.334516	1.43233	0.00192308	0.365801	1	1984	tags=20%, list=15%, signal=23%
GOBP_POSITIVE_REGULATION_OF_MYELOID_LEUKOCYTE_MEDIATED_IMMUNITY	20	0.7101	1.42887	0.0468165	0.368911	1	1591	tags=40%, list=12%, signal=45%
GOBP_PYROPTOSIS	19	0.763265	1.42609	0.00728597	0.37307	1	2178	tags=58%, list=16%, signal=69%
GOBP_NEGATIVE_REGULATION_OF_IMMUNE_RESPONSE	159	0.503855	1.42542	0.0415913	0.373837	1	2020	tags=34%, list=15%, signal=40%
GOBP_NEGATIVE_REGULATION_OF_B_CELL_PROLIFERATION	18	0.724302	1.42528	0.047081	0.372871	1	1159	tags=39%, list=9%, signal=43%
GOBP_REGULATION_OF_RESPONSE_TO_BIOTIC_STIMULUS	282	0.479701	1.42484	0.0245614	0.37141	1	2037	tags=29%, list=15%, signal=34%
GOBP_DEFENSE_RESPONSE_TO_FUNGUS	38	0.596126	1.42456	0.0462777	0.367993	1	785	tags=26%, list=6%, signal=28%
GOBP_POSITIVE_REGULATION_OF_PEPTIDASE_ACTIVITY	163	0.428365	1.42416	0.0246679	0.367881	1	1294	tags=18%, list=10%, signal=19%
GOBP_REGULATION_OF_LEUKOCYTE_PROLIFERATION	228	0.549998	1.42381	0.0482143	0.366065	1	1577	tags=31%, list=12%, signal=35%
GOBP_PURINE_NUCLEOSIDE_MONOPHOSPHATE_METABOLIC_PROCESS	35	0.431656	1.42245	0.0435685	0.368825	1	3498	tags=43%, list=26%, signal=58%
GOBP_NEGATIVE_REGULATION_OF_MYOBLAST_DIFFERENTIATION	18	0.591936	1.42217	0.044	0.368224	1	1974	tags=44%, list=15%, signal=52%
GOBP_POSITIVE_REGULATION_OF_CD4_POSITIVE_ALPHA_BETA_T_CELL_DIFFERENTIATION	32	0.54498	1.42117	0.0478821	0.369998	1	1311	tags=28%, list=10%, signal=31%
GOBP_REGULATION_OF_DOUBLE_STRAND_BREAK_REPAIR_VIA_HOMOLOGOUS_RECOMBINATION	49	0.435808	1.42039	0.0466926	0.370873	1	2197	tags=31%, list=17%, signal=37%
GOBP_POSITIVE_REGULATION_OF_CHEMOKINE_PRODUCTION	61	0.544507	1.42009	0.04	0.370349	1	1838	tags=36%, list=14%, signal=42%
GOBP_REGULATION_OF_MONONUCLEAR_CELL_MIGRATION	104	0.577387	1.41983	0.0469925	0.369816	1	1567	tags=32%, list=12%, signal=36%
GOBP_NEGATIVE_REGULATION_OF_VIRAL_LIFE_CYCLE	23	0.641287	1.4192	0.046332	0.368979	1	1060	tags=39%, list=8%, signal=42%
GOBP_REGULATION_OF_MACROPHAGE_MIGRATION	38	0.616459	1.41916	0.0413669	0.367739	1	1591	tags=37%, list=12%, signal=42%
GOBP_ACTIN_FILAMENT_ORGANIZATION	345	0.388615	1.41901	0.0215264	0.365527	1	1764	tags=20%, list=13%, signal=22%
GOBP_POSITIVE_REGULATION_OF_INTERLEUKIN_1_PRODUCTION	59	0.598885	1.41886	0.0419708	0.364675	1	1453	tags=34%, list=11%, signal=38%
GOBP_CHEMOKINE_PRODUCTION	82	0.526831	1.41836	0.0305344	0.362162	1	1838	tags=34%, list=14%, signal=39%
GOBP_POSITIVE_REGULATION_OF_DEFENSE_RESPONSE	239	0.516925	1.41775	0.0376344	0.361493	1	2037	tags=32%, list=15%, signal=37%
GOBP_POSITIVE_REGULATION_OF_LEUKOCYTE_PROLIFERATION	141	0.55339	1.41769	0.047532	0.360395	1	1577	tags=33%, list=12%, signal=37%
GOBP_POSITIVE_REGULATION_OF_T_CELL_MIGRATION	30	0.715689	1.41725	0.0446927	0.360466	1	1242	tags=37%, list=9%, signal=40%
GOBP_PHAGOCYTOSIS	214	0.562167	1.41714	0.027933	0.359454	1	1591	tags=33%, list=12%, signal=37%
GOBP_POSITIVE_REGULATION_OF_LEUKOCYTE_CHEMOTAXIS	86	0.540881	1.41692	0.0378378	0.358861	1	1567	tags=33%, list=12%, signal=37%
GOBP_INTEGRIN_ACTIVATION	23	0.631983	1.41668	0.0414313	0.358355	1	1242	tags=39%, list=9%, signal=43%
GOBP_ACTIVATION_OF_CYSTEINE_TYPE_ENDOPEPTIDASE_ACTIVITY_INVOLVED_IN_APOPTOTIC_PROCESS	71	0.441398	1.41456	0.0318091	0.362241	1	1294	tags=17%, list=10%, signal=19%
GOBP_SUBSTANTIA_NIGRA_DEVELOPMENT	33	0.452293	1.41411	0.0309278	0.36237	1	2388	tags=39%, list=18%, signal=48%
GOBP_ICOSANOID_METABOLIC_PROCESS	98	0.465389	1.41333	0.0118577	0.362186	1	1424	tags=20%, list=11%, signal=23%
GOBP_CELLULAR_RESPONSE_TO_OXIDATIVE_STRESS	230	0.337964	1.41181	0	0.361818	1	3059	tags=33%, list=23%, signal=42%
GOBP_REGULATION_OF_PHOSPHOPROTEIN_PHOSPHATASE_ACTIVITY	44	0.396677	1.4109	0.0398406	0.360862	1	2059	tags=27%, list=16%, signal=32%
GOBP_DNA_CATABOLIC_PROCESS	26	0.492026	1.40929	0.0485437	0.363058	1	1221	tags=23%, list=9%, signal=25%
GOBP_REGULATION_OF_NUCLEOCYTOPLASMIC_TRANSPORT	98	0.388939	1.40851	0.010142	0.364204	1	1570	tags=20%, list=12%, signal=23%
GOBP_LEUKOCYTE_DEGRANULATION	72	0.550758	1.4072	0.045977	0.366952	1	1622	tags=33%, list=12%, signal=38%
GOBP_T_CELL_RECEPTOR_SIGNALING_PATHWAY	117	0.526376	1.4072	0.0437063	0.365762	1	2136	tags=35%, list=16%, signal=41%
GOBP_REACTIVE_NITROGEN_SPECIES_METABOLIC_PROCESS	67	0.489629	1.40428	0.038	0.368384	1	2141	tags=31%, list=16%, signal=37%
GOBP_MYELOID_CELL_ACTIVATION_INVOLVED_IN_IMMUNE_RESPONSE	85	0.569587	1.4041	0.0422265	0.367676	1	1622	tags=38%, list=12%, signal=43%
GOBP_REGULATION_OF_LYMPHOCYTE_ACTIVATION	417	0.517252	1.40376	0.0447227	0.367425	1	1984	tags=32%, list=15%, signal=36%
GOBP_CELLULAR_RESPONSE_TO_REACTIVE_OXYGEN_SPECIES	124	0.382961	1.40323	0	0.366669	1	2136	tags=26%, list=16%, signal=30%
GOBP_I_KAPPAB_KINASE_NF_KAPPAB_SIGNALING	226	0.427526	1.40319	0.0387597	0.365629	1	1645	tags=20%, list=12%, signal=23%
GOBP_NEGATIVE_REGULATION_OF_RESPONSE_TO_BIOTIC_STIMULUS	95	0.44186	1.40212	0.0484496	0.366195	1	1965	tags=25%, list=15%, signal=29%
GOBP_REGULATION_OF_PROTEIN_MODIFICATION_BY_SMALL_PROTEIN_CONJUGATION_OR_REMOVAL	195	0.336181	1.40191	0.0178926	0.365767	1	3031	tags=29%, list=23%, signal=37%
GOBP_FC_EPSILON_RECEPTOR_SIGNALING_PATHWAY	24	0.561977	1.401	0.0414313	0.367321	1	2089	tags=42%, list=16%, signal=49%
GOBP_RESPONSE_TO_OXIDATIVE_STRESS	350	0.339368	1.39639	0	0.372293	1	2443	tags=25%, list=18%, signal=30%
GOBP_REGULATION_OF_PHOSPHATASE_ACTIVITY	62	0.396496	1.39188	0.0424242	0.374181	1	2574	tags=31%, list=19%, signal=38%
GOBP_MITOTIC_SPINDLE_ASSEMBLY	61	0.409029	1.39123	0.0427184	0.373967	1	2607	tags=25%, list=20%, signal=30%
GOBP_POSITIVE_REGULATION_OF_DNA_BINDING_TRANSCRIPTION_FACTOR_ACTIVITY	226	0.376465	1.38854	0.0211132	0.378572	1	1292	tags=16%, list=10%, signal=18%
GOBP_POSITIVE_REGULATION_OF_DNA_METABOLIC_PROCESS	244	0.336198	1.38665	0.00793651	0.377361	1	3190	tags=34%, list=24%, signal=45%
GOBP_REGULATION_OF_LEUKOCYTE_CHEMOTAXIS	112	0.525095	1.38434	0.0378378	0.376461	1	1591	tags=31%, list=12%, signal=35%
GOBP_REGULATION_OF_CYSTEINE_TYPE_ENDOPEPTIDASE_ACTIVITY	202	0.42943	1.38285	0.0445736	0.377668	1	1340	tags=19%, list=10%, signal=21%
GOBP_NEGATIVE_REGULATION_OF_RESPONSE_TO_DNA_DAMAGE_STIMULUS	57	0.421131	1.38188	0.0431373	0.378138	1	2280	tags=35%, list=17%, signal=42%
GOBP_NEGATIVE_REGULATION_OF_ORGANELLE_ORGANIZATION	286	0.327155	1.38135	0.00998004	0.378615	1	2275	tags=20%, list=17%, signal=23%
GOBP_POSITIVE_REGULATION_OF_CHEMOTAXIS	128	0.502521	1.38124	0.0437262	0.377896	1	1915	tags=34%, list=14%, signal=40%
GOBP_RESPONSE_TO_REACTIVE_OXYGEN_SPECIES	172	0.368562	1.37978	0.00584795	0.378161	1	2046	tags=26%, list=15%, signal=30%
GOBP_NECROTIC_CELL_DEATH	51	0.395996	1.37835	0.048583	0.378127	1	3125	tags=39%, list=24%, signal=51%
GOBP_NEGATIVE_REGULATION_OF_PEPTIDYL_TYROSINE_PHOSPHORYLATION	43	0.453889	1.37719	0.042471	0.377381	1	1917	tags=26%, list=14%, signal=30%
GOBP_ESTABLISHMENT_OF_PROTEIN_LOCALIZATION_TO_PLASMA_MEMBRANE	44	0.341408	1.37609	0.045977	0.377419	1	2414	tags=23%, list=18%, signal=28%
GOBP_POSITIVE_REGULATION_OF_RESPONSE_TO_EXTERNAL_STIMULUS	373	0.480141	1.37178	0.0497238	0.379795	1	2037	tags=32%, list=15%, signal=36%
GOBP_REGULATION_OF_CELLULAR_COMPONENT_SIZE	289	0.341899	1.37151	0.0181452	0.378666	1	2064	tags=21%, list=16%, signal=24%
GOBP_NEGATIVE_REGULATION_OF_ANTIGEN_RECEPTOR_MEDIATED_SIGNALING_PATHWAY	29	0.600271	1.36652	0.0422297	0.37733	1	1159	tags=28%, list=9%, signal=30%
GOBP_REGULATION_OF_PROTEIN_IMPORT_INTO_NUCLEUS	54	0.407583	1.3665	0.0363248	0.376449	1	1800	tags=24%, list=14%, signal=28%
GOBP_POSITIVE_REGULATION_OF_PROTEOLYSIS	297	0.358153	1.36543	0.0354331	0.376495	1	2275	tags=23%, list=17%, signal=27%
GOBP_CELLULAR_METABOLIC_COMPOUND_SALVAGE	22	0.434516	1.36158	0.039548	0.37704	1	2178	tags=23%, list=16%, signal=27%
GOBP_RAC_PROTEIN_SIGNAL_TRANSDUCTION	35	0.427674	1.36083	0.0497018	0.376371	1	2064	tags=20%, list=16%, signal=24%
GOBP_REGULATION_OF_DNA_METABOLIC_PROCESS	412	0.339423	1.35194	0.0264766	0.375733	1	2225	tags=24%, list=17%, signal=27%
GOBP_REGULATION_OF_CYTOSKELETON_ORGANIZATION	431	0.336935	1.34524	0.0288462	0.381948	1	2155	tags=22%, list=16%, signal=25%
GOBP_REGULATION_OF_PROTEIN_UBIQUITINATION	158	0.33289	1.34018	0.0459082	0.388673	1	3031	tags=28%, list=23%, signal=36%
GOBP_RESPONSE_TO_IONIZING_RADIATION	115	0.408135	1.33496	0.0497925	0.389514	1	1881	tags=26%, list=14%, signal=30%
GOBP_PROTEIN_TETRAMERIZATION	81	0.367934	1.32773	0.0328542	0.399377	1	1566	tags=19%, list=12%, signal=21%
GOBP_CELLULAR_RESPONSE_TO_UV	72	0.368199	1.32324	0.0421456	0.404314	1	1419	tags=18%, list=11%, signal=20%
GOBP_CELL_CYCLE_PHASE_TRANSITION	434	0.328881	1.32088	0.0341365	0.406708	1	1972	tags=20%, list=15%, signal=22%
GOBP_POSITIVE_REGULATION_OF_INTRACELLULAR_PROTEIN_TRANSPORT	137	0.345962	1.3147	0.0421687	0.41346	1	1531	tags=16%, list=12%, signal=18%
GOBP_PROTEIN_CONTAINING_COMPLEX_DISASSEMBLY	191	0.301502	1.30897	0.0301205	0.415605	1	2064	tags=18%, list=16%, signal=21%
GOBP_POSITIVE_REGULATION_OF_INTRACELLULAR_TRANSPORT	170	0.316748	1.30022	0.0283401	0.422279	1	1803	tags=16%, list=14%, signal=19%
GOBP_NEGATIVE_REGULATION_OF_AUTOPHAGY	70	0.372261	1.29908	0.0446602	0.421653	1	1661	tags=19%, list=13%, signal=21%
GOBP_RESPONSE_TO_HYDROGEN_PEROXIDE	111	0.369426	1.29781	0.0496894	0.422337	1	2193	tags=28%, list=17%, signal=33%
GOBP_NEGATIVE_REGULATION_OF_CELLULAR_CATABOLIC_PROCESS	191	0.296303	1.28141	0.0396825	0.442503	1	1938	tags=15%, list=15%, signal=17%
GOBP_PROTEIN_COMPLEX_OLIGOMERIZATION	185	0.325206	1.27123	0.0438247	0.445963	1	1960	tags=21%, list=15%, signal=24%
GOBP_ESTABLISHMENT_OF_ORGANELLE_LOCALIZATION	347	0.293566	1.26886	0.0231092	0.449382	1	2524	tags=23%, list=19%, signal=27%
GOBP_POSITIVE_REGULATION_OF_ORGANELLE_ORGANIZATION	416	0.256086	1.20708	0.0436433	0.512424	1	3003	tags=26%, list=23%, signal=33%
Cellular component (36 terms)
NAME	SIZE	ES	NES	NOM p-val	FDR q-val	FWER p-val	RANK AT MAX	LEADING EDGE
GOCC_FICOLIN_1_RICH_GRANULE_LUMEN	117	0.610726	1.77047	0	0.419391	0.2	2196	tags=34%, list=17%, signal=41%
GOCC_U2_TYPE_CATALYTIC_STEP_2_SPLICEOSOME	25	0.483176	1.7472	0.00414938	0.280314	0.254	4322	tags=52%, list=33%, signal=77%
GOCC_U5_SNRNP	17	0.605197	1.7033	0.028169	0.336234	0.393	3971	tags=65%, list=30%, signal=92%
GOCC_SNO_S_RNA_CONTAINING_RIBONUCLEOPROTEIN_COMPLEX	18	0.604223	1.69419	0.0258964	0.286139	0.43	4280	tags=72%, list=32%, signal=107%
GOCC_CLEAVAGE_FURROW	39	0.474256	1.62316	0.0105263	0.521454	0.71	2708	tags=33%, list=20%, signal=42%
GOCC_CARBOXY_TERMINAL_DOMAIN_PROTEIN_KINASE_COMPLEX	17	0.709014	1.6205	0.0222222	0.447546	0.72	1180	tags=35%, list=9%, signal=39%
GOCC_AZUROPHIL_GRANULE_LUMEN	76	0.532784	1.61964	0.00387597	0.387149	0.723	1965	tags=29%, list=15%, signal=34%
GOCC_FICOLIN_1_RICH_GRANULE	166	0.536439	1.61118	0.00187266	0.368828	0.749	1557	tags=28%, list=12%, signal=31%
GOCC_SECONDARY_LYSOSOME	16	0.769527	1.60385	0.00746269	0.355986	0.781	1483	tags=31%, list=11%, signal=35%
GOCC_AZUROPHIL_GRANULE	128	0.491193	1.59679	0.00779727	0.345144	0.806	2208	tags=28%, list=17%, signal=33%
GOCC_ENDOSOME_LUMEN	32	0.520052	1.58113	0.0191205	0.36417	0.843	1043	tags=19%, list=8%, signal=20%
GOCC_PERICENTRIC_HETEROCHROMATIN	21	0.68402	1.56602	0.0115163	0.383265	0.876	2104	tags=52%, list=16%, signal=62%
GOCC_PHAGOCYTIC_VESICLE	117	0.567126	1.53606	0.026616	0.430723	0.935	1975	tags=32%, list=15%, signal=38%
GOCC_TERTIARY_GRANULE_LUMEN	50	0.623277	1.52401	0.0169492	0.449168	0.951	1150	tags=24%, list=9%, signal=26%
GOCC_SITE_OF_DOUBLE_STRAND_BREAK	55	0.456808	1.5217	0.0205607	0.42969	0.952	1760	tags=27%, list=13%, signal=31%
GOCC_CELL_DIVISION_SITE	43	0.445625	1.51337	0.0277778	0.438055	0.964	2708	tags=33%, list=20%, signal=41%
GOCC_LUMENAL_SIDE_OF_ENDOPLASMIC_RETICULUM_MEMBRANE	21	0.778011	1.49592	0.0359281	0.409654	0.979	1975	tags=67%, list=15%, signal=78%
GOCC_REPLISOME	15	0.623691	1.49259	0.0423387	0.402476	0.98	2500	tags=47%, list=19%, signal=57%
GOCC_KINESIN_COMPLEX	36	0.558592	1.47799	0.0202206	0.434267	0.987	2607	tags=42%, list=20%, signal=52%
GOCC_SITE_OF_DNA_DAMAGE	74	0.419596	1.47623	0.0273224	0.404187	0.988	2338	tags=31%, list=18%, signal=38%
GOCC_MHC_PROTEIN_COMPLEX	22	0.799048	1.46712	0.0335306	0.384606	0.991	1597	tags=73%, list=12%, signal=83%
GOCC_DNA_POLYMERASE_COMPLEX	16	0.617082	1.46279	0.0412371	0.384684	0.991	987	tags=25%, list=7%, signal=27%
GOCC_PROTEIN_KINASE_COMPLEX	118	0.412457	1.45487	0.00589391	0.372064	0.991	1565	tags=20%, list=12%, signal=23%
GOCC_VACUOLAR_LUMEN	151	0.455986	1.4539	0.0279441	0.363707	0.991	2029	tags=28%, list=15%, signal=33%
GOCC_INTERMEDIATE_FILAMENT	90	0.431048	1.44558	0.0308642	0.365688	0.993	1519	tags=21%, list=11%, signal=24%
GOCC_NUCLEAR_PERIPHERY	129	0.398554	1.44408	0.0429688	0.359498	0.994	3272	tags=37%, list=25%, signal=49%
GOCC_P_BODY	69	0.386844	1.44392	0.00740741	0.350203	0.994	919	tags=14%, list=7%, signal=15%
GOCC_MIDBODY	156	0.362519	1.44391	0.00772201	0.340987	0.994	2426	tags=25%, list=18%, signal=30%
GOCC_T_CELL_RECEPTOR_COMPLEX	18	0.840033	1.43185	0.00535714	0.329415	0.995	1185	tags=50%, list=9%, signal=55%
GOCC_ENDOCYTIC_VESICLE	292	0.448261	1.42842	0.0416667	0.329702	0.996	1975	tags=27%, list=15%, signal=31%
GOCC_CHROMOSOME_CENTROMERIC_REGION	178	0.421969	1.42733	0.0390335	0.325147	0.996	2277	tags=28%, list=17%, signal=33%
GOCC_INTERMEDIATE_FILAMENT_CYTOSKELETON	119	0.373097	1.41643	0.0365854	0.328305	0.998	1519	tags=18%, list=11%, signal=20%
GOCC_LAMELLIPODIUM	170	0.361452	1.35505	0.0415842	0.383714	1	3310	tags=37%, list=25%, signal=49%
GOCC_IMMUNOGLOBULIN_COMPLEX	20	0.844421	1.3398	0.0405644	0.391066	1	884	tags=65%, list=7%, signal=70%
GOCC_MICROTUBULE_ASSOCIATED_COMPLEX	117	0.346138	1.33202	0.042471	0.382247	1	2607	tags=30%, list=20%, signal=37%
GOCC_POLYMERIC_CYTOSKELETAL_FIBER	494	0.302808	1.27661	0.031068	0.416897	1	2607	tags=24%, list=20%, signal=29%
Molecular function (38 terms)
NAME	SIZE	ES	NES	NOM p-val	FDR q-val	FWER p-val	RANK AT MAX	LEADING EDGE
GOMF_PHOSPHOTYROSINE_RESIDUE_BINDING	42	0.611153	1.71101	0	0.916925	0.512	1984	tags=36%, list=15%, signal=42%
GOMF_PROTEIN_PHOSPHORYLATED_AMINO_ACID_BINDING	53	0.55561	1.70119	0	0.524154	0.557	1984	tags=30%, list=15%, signal=35%
GOMF_ENDONUCLEASE_ACTIVITY	87	0.483239	1.70031	0.00595238	0.351426	0.558	1475	tags=28%, list=11%, signal=31%
GOMF_STRUCTURAL_CONSTITUENT_OF_SKIN_EPIDERMIS	24	0.623574	1.61545	0.00592885	0.736656	0.858	1455	tags=29%, list=11%, signal=33%
GOMF_OXIDOREDUCTASE_ACTIVITY_ACTING_ON_SINGLE_DONORS_WITH_INCORPORATION_OF_MOLECULAR_OXYGEN	20	0.687615	1.58171	0.0018622	0.852072	0.928	1340	tags=30%, list=10%, signal=33%
GOMF_HISTONE_METHYLTRANSFERASE_ACTIVITY	44	0.450037	1.5649	0.0230126	0.838978	0.947	2993	tags=43%, list=23%, signal=56%
GOMF_MAP_KINASE_ACTIVITY	15	0.636124	1.55783	0.0374016	0.774387	0.958	2046	tags=33%, list=15%, signal=39%
GOMF_SH3_DOMAIN_BINDING	101	0.454077	1.55527	0	0.693736	0.958	2296	tags=30%, list=17%, signal=36%
GOMF_SINGLE_STRANDED_DNA_HELICASE_ACTIVITY	17	0.660198	1.52943	0.0355731	0.803521	0.981	2518	tags=53%, list=19%, signal=65%
GOMF_WW_DOMAIN_BINDING	22	0.593158	1.51972	0.0335968	0.791367	0.988	1437	tags=23%, list=11%, signal=25%
GOMF_MHC_CLASS_II_PROTEIN_COMPLEX_BINDING	24	0.764665	1.51898	0.0193424	0.724467	0.988	1531	tags=50%, list=12%, signal=56%
GOMF_PEPTIDASE_ACTIVATOR_ACTIVITY	37	0.558413	1.51853	0.0309478	0.667489	0.988	590	tags=19%, list=4%, signal=20%
GOMF_TRANSLATION_INITIATION_FACTOR_BINDING	28	0.412685	1.51714	0.0381526	0.626189	0.988	3480	tags=39%, list=26%, signal=53%
GOMF_FIBRONECTIN_BINDING	25	0.657195	1.4884	0.0311891	0.761806	0.994	1007	tags=32%, list=8%, signal=35%
GOMF_CYSTEINE_TYPE_ENDOPEPTIDASE_ACTIVITY	79	0.474414	1.48608	0.0246212	0.724571	0.994	1248	tags=19%, list=9%, signal=21%
GOMF_DOUBLE_STRANDED_RNA_BINDING	68	0.450783	1.48461	0.0316206	0.689712	0.995	2001	tags=28%, list=15%, signal=33%
GOMF_SPHINGOLIPID_BINDING	21	0.630398	1.48393	0.0290135	0.65311	0.996	900	tags=24%, list=7%, signal=26%
GOMF_PHOSPHOPROTEIN_BINDING	82	0.442843	1.48361	0.0299401	0.61841	0.996	2149	tags=24%, list=16%, signal=29%
GOMF_ACTIN_MONOMER_BINDING	21	0.603063	1.48149	0.0470588	0.596957	0.996	1984	tags=29%, list=15%, signal=34%
GOMF_DNA_HELICASE_ACTIVITY	56	0.476227	1.47974	0.0322581	0.576145	0.996	2069	tags=34%, list=16%, signal=40%
GOMF_PROTEIN_N_TERMINUS_BINDING	96	0.353212	1.47694	0.0223124	0.562635	0.996	2157	tags=19%, list=16%, signal=22%
GOMF_CATALYTIC_ACTIVITY_ACTING_ON_DNA	192	0.392883	1.46597	0.0220441	0.563621	0.998	2636	tags=31%, list=20%, signal=38%
GOMF_PROTEIN_METHYLTRANSFERASE_ACTIVITY	60	0.381019	1.45393	0.029106	0.572258	0.999	2993	tags=37%, list=23%, signal=47%
GOMF_PHOSPHORUS_OXYGEN_LYASE_ACTIVITY	18	0.557742	1.44835	0.0290909	0.575406	0.999	1444	tags=33%, list=11%, signal=37%
GOMF_MHC_PROTEIN_COMPLEX_BINDING	31	0.729298	1.44774	0.0405157	0.557157	1	1531	tags=45%, list=12%, signal=51%
GOMF_PROTEASOME_BINDING	15	0.587038	1.4367	0.038835	0.588505	1	1248	tags=20%, list=9%, signal=22%
GOMF_MAP_KINASE_KINASE_ACTIVITY	16	0.591828	1.43196	0.0440613	0.590066	1	2091	tags=31%, list=16%, signal=37%
GOMF_ANTIGEN_BINDING	68	0.699268	1.4296	0.0454545	0.581423	1	1133	tags=44%, list=9%, signal=48%
GOMF_ENDORIBONUCLEASE_ACTIVITY	47	0.441003	1.42789	0.0382294	0.57064	1	1475	tags=30%, list=11%, signal=33%
GOMF_UBIQUITIN_BINDING	78	0.398069	1.42499	0.0409836	0.566166	1	1914	tags=22%, list=14%, signal=25%
GOMF_SH2_DOMAIN_BINDING	36	0.499406	1.40882	0.0438757	0.587469	1	2068	tags=44%, list=16%, signal=53%
GOMF_NUCLEASE_ACTIVITY	144	0.379796	1.40553	0.0366795	0.586529	1	2344	tags=28%, list=18%, signal=34%
GOMF_CARBOXYPEPTIDASE_ACTIVITY	34	0.51607	1.38568	0.0329457	0.543957	1	887	tags=21%, list=7%, signal=22%
GOMF_MICROTUBULE_MOTOR_ACTIVITY	47	0.463807	1.35744	0.0386643	0.573005	1	2607	tags=34%, list=20%, signal=42%
GOMF_ENDOPEPTIDASE_ACTIVITY	308	0.381587	1.34177	0.0304183	0.612488	1	1354	tags=17%, list=10%, signal=18%
GOMF_PEPTIDASE_ACTIVITY	428	0.353264	1.31486	0.0292398	0.6055	1	1354	tags=15%, list=10%, signal=16%
GOMF_ENZYME_ACTIVATOR_ACTIVITY	421	0.3258	1.29505	0.0227704	0.584232	1	2215	tags=20%, list=17%, signal=23%
GOMF_ACTIN_FILAMENT_BINDING	180	0.335553	1.29145	0.0471311	0.566963	1	2221	tags=23%, list=17%, signal=28%
KEGG pathway (26 items)
NAME	SIZE	ES	NES	NOM p-val	FDR q-val	FWER p-val	RANK AT MAX	LEADING EDGE
KEGG_DNA_REPLICATION	34	0.650117	1.74134	0.00588235	0.147879	0.101	2812	tags=53%, list=21%, signal=67%
KEGG_PROGESTERONE_MEDIATED_OOCYTE_MATURATION	75	0.515053	1.72385	0.00184162	0.095128	0.125	1541	tags=24%, list=12%, signal=27%
KEGG_T_CELL_RECEPTOR_SIGNALING_PATHWAY	104	0.526147	1.68825	0	0.10901	0.183	1836	tags=25%, list=14%, signal=29%
KEGG_TOLL_LIKE_RECEPTOR_SIGNALING_PATHWAY	96	0.624467	1.68403	0.00594059	0.0875195	0.192	1914	tags=32%, list=14%, signal=37%
KEGG_FC_EPSILON_RI_SIGNALING_PATHWAY	73	0.536754	1.66801	0	0.0855481	0.22	2091	tags=26%, list=16%, signal=31%
KEGG_NATURAL_KILLER_CELL_MEDIATED_CYTOTOXICITY	122	0.572102	1.64784	0.0018315	0.0905928	0.258	2086	tags=30%, list=16%, signal=36%
KEGG_PROTEASOME	39	0.615371	1.61435	0.0223577	0.121253	0.344	3352	tags=54%, list=25%, signal=72%
KEGG_FC_GAMMA_R_MEDIATED_PHAGOCYTOSIS	88	0.562893	1.60612	0.00187617	0.117924	0.373	2197	tags=38%, list=17%, signal=45%
KEGG_ANTIGEN_PROCESSING_AND_PRESENTATION	79	0.612173	1.60145	0.0275591	0.110546	0.387	2119	tags=35%, list=16%, signal=42%
KEGG_AUTOIMMUNE_THYROID_DISEASE	47	0.718236	1.5817	0.0114504	0.126085	0.441	1036	tags=36%, list=8%, signal=39%
KEGG_ASTHMA	27	0.815361	1.57961	0.00384615	0.117347	0.443	1036	tags=48%, list=8%, signal=52%
KEGG_LEISHMANIA_INFECTION	69	0.698264	1.57882	0.0094518	0.108628	0.444	1457	tags=42%, list=11%, signal=47%
KEGG_AMYOTROPHIC_LATERAL_SCLEROSIS_ALS	49	0.522022	1.57502	0.0100402	0.105402	0.461	2274	tags=35%, list=17%, signal=42%
KEGG_INTESTINAL_IMMUNE_NETWORK_FOR_IGA_PRODUCTION	42	0.728623	1.55039	0.0111732	0.121357	0.541	1072	tags=43%, list=8%, signal=46%
KEGG_GRAFT_VERSUS_HOST_DISEASE	37	0.745817	1.54815	0.0254403	0.116603	0.551	762	tags=41%, list=6%, signal=43%
KEGG_ALLOGRAFT_REJECTION	34	0.787926	1.54035	0.00392157	0.121757	0.577	1036	tags=50%, list=8%, signal=54%
KEGG_TYPE_I_DIABETES_MELLITUS	40	0.702569	1.53423	0.0233463	0.121939	0.594	762	tags=40%, list=6%, signal=42%
KEGG_PATHOGENIC_ESCHERICHIA_COLI_INFECTION	52	0.537394	1.53238	0.0345528	0.117507	0.595	3131	tags=50%, list=24%, signal=65%
KEGG_SYSTEMIC_LUPUS_ERYTHEMATOSUS	52	0.754173	1.51739	0.0235756	0.131383	0.636	1578	tags=48%, list=12%, signal=54%
KEGG_THYROID_CANCER	29	0.479105	1.50527	0.0159363	0.143164	0.664	1350	tags=17%, list=10%, signal=19%
KEGG_OOCYTE_MEIOSIS	93	0.448873	1.50093	0.00382409	0.143205	0.676	1486	tags=19%, list=11%, signal=22%
KEGG_CHEMOKINE_SIGNALING_PATHWAY	169	0.552092	1.49906	0.0185874	0.138941	0.677	1854	tags=33%, list=14%, signal=37%
KEGG_CYTOSOLIC_DNA_SENSING_PATHWAY	46	0.600309	1.4956	0.0201465	0.137497	0.683	1450	tags=28%, list=11%, signal=32%
KEGG_COLORECTAL_CANCER	61	0.425705	1.44387	0.0219561	0.210398	0.792	1988	tags=23%, list=15%, signal=27%
KEGG_PRIMARY_IMMUNODEFICIENCY	34	0.700629	1.44156	0.0236794	0.206931	0.799	1910	tags=53%, list=14%, signal=62%
KEGG_SMALL_CELL_LUNG_CANCER	84	0.44709	1.39228	0.0447471	0.241713	0.903	2880	tags=37%, list=22%, signal=47%

## Sheet: Control
Supplementary Table 7. Gene set enrichment analyses between the RIF and control group in the GSE12682 dataset
Terms enriched in the control group
Biological process (72 terms)
NAME	SIZE	ES	NES	NOM p-val	FDR q-val	FWER p-val	RANK AT MAX	LEADING EDGE
GOBP_RESPONSE_TO_POTASSIUM_ION	17	-0.664264	-1.74396	0.002	1	0.73	1773	tags=35%, list=13%, signal=41%
GOBP_MITOCHONDRIAL_ELECTRON_TRANSPORT_CYTOCHROME_C_TO_OXYGEN	17	-0.612411	-1.7191	0.00408163	1	0.816	41	tags=6%, list=0%, signal=6%
GOBP_REGULATION_OF_CELL_CELL_ADHESION_MEDIATED_BY_CADHERIN	16	-0.661976	-1.7023	0.00618557	1	0.868	1494	tags=38%, list=11%, signal=42%
GOBP_NEGATIVE_REGULATION_OF_BLOOD_PRESSURE	42	-0.57107	-1.68772	0.00628931	1	0.902	1994	tags=26%, list=15%, signal=31%
GOBP_NEURONAL_ACTION_POTENTIAL	38	-0.605967	-1.64776	0.00231481	1	0.974	1622	tags=29%, list=12%, signal=33%
GOBP_CELLULAR_RESPONSE_TO_CAMP	50	-0.512629	-1.63178	0.00795229	1	0.987	3233	tags=38%, list=24%, signal=50%
GOBP_COPPER_ION_HOMEOSTASIS	15	-0.664303	-1.62217	0.012931	1	0.994	2424	tags=53%, list=18%, signal=65%
GOBP_SYNAPTIC_VESICLE_MEMBRANE_ORGANIZATION	18	-0.522969	-1.61455	0.014862	1	0.998	406	tags=17%, list=3%, signal=17%
GOBP_MAINTENANCE_OF_SYNAPSE_STRUCTURE	16	-0.584116	-1.60998	0.0100402	1	0.998	2706	tags=44%, list=20%, signal=55%
GOBP_CIRCADIAN_SLEEP_WAKE_CYCLE	21	-0.581684	-1.60525	0.0252632	1	0.998	2290	tags=38%, list=17%, signal=46%
GOBP_TRIVALENT_INORGANIC_ANION_HOMEOSTASIS	16	-0.728186	-1.60288	0.00437637	1	0.999	1565	tags=44%, list=12%, signal=50%
GOBP_REGULATION_OF_CIRCADIAN_SLEEP_WAKE_CYCLE	18	-0.600922	-1.59172	0.0204918	1	0.999	2290	tags=39%, list=17%, signal=47%
GOBP_POSITIVE_REGULATION_OF_LONG_TERM_SYNAPTIC_POTENTIATION	17	-0.563158	-1.58569	0.0193548	1	0.999	1026	tags=18%, list=8%, signal=19%
GOBP_POSITIVE_REGULATION_OF_CILIUM_ASSEMBLY	21	-0.558905	-1.58485	0.0168067	1	0.999	2305	tags=38%, list=17%, signal=46%
GOBP_CELL_PROLIFERATION_IN_HINDBRAIN	15	-0.733896	-1.5834	0.0059761	0.994669	0.999	1305	tags=40%, list=10%, signal=44%
GOBP_SKELETAL_MUSCLE_ADAPTATION	21	-0.528292	-1.57316	0.0323232	1	0.999	231	tags=10%, list=2%, signal=10%
GOBP_HYPOTHALAMUS_DEVELOPMENT	22	-0.531668	-1.56885	0.00208768	1	0.999	1303	tags=23%, list=10%, signal=25%
GOBP_POSITIVE_REGULATION_OF_MUSCLE_HYPERTROPHY	25	-0.562043	-1.5688	0.0181452	0.977516	0.999	2998	tags=40%, list=23%, signal=52%
GOBP_RESPONSE_TO_COPPER_ION	35	-0.543009	-1.55215	0.0308008	1	1	2617	tags=49%, list=20%, signal=60%
GOBP_CELL_CELL_ADHESION_MEDIATED_BY_CADHERIN	22	-0.551742	-1.55175	0.0286885	1	1	1494	tags=32%, list=11%, signal=36%
GOBP_CELLULAR_RESPONSE_TO_COPPER_ION	23	-0.60787	-1.54402	0.0419162	1	1	2617	tags=61%, list=20%, signal=76%
GOBP_INTRACELLULAR_STEROL_TRANSPORT	21	-0.56605	-1.5424	0.0247423	1	1	1860	tags=43%, list=14%, signal=50%
GOBP_TOOTH_MINERALIZATION	21	-0.597199	-1.53254	0.016632	1	1	456	tags=24%, list=3%, signal=25%
GOBP_ANION_HOMEOSTASIS	43	-0.562874	-1.52937	0.0210084	1	1	1809	tags=40%, list=14%, signal=46%
GOBP_POSITIVE_REGULATION_OF_CIRCADIAN_RHYTHM	16	-0.596659	-1.52073	0.0238095	1	1	1605	tags=31%, list=12%, signal=36%
GOBP_REGULATION_OF_VIRAL_TRANSCRIPTION	18	-0.518155	-1.52055	0.0486815	1	1	2516	tags=39%, list=19%, signal=48%
GOBP_ERBB2_SIGNALING_PATHWAY	18	-0.680215	-1.51815	0.02	1	1	1921	tags=44%, list=15%, signal=52%
GOBP_INTRACELLULAR_LIPID_TRANSPORT	33	-0.514302	-1.51627	0.0163599	1	1	1860	tags=33%, list=14%, signal=39%
GOBP_REGULATION_OF_PEPTIDYL_THREONINE_PHOSPHORYLATION	33	-0.495436	-1.51356	0.0105263	1	1	1412	tags=21%, list=11%, signal=24%
GOBP_POSITIVE_REGULATION_OF_MULTICELLULAR_ORGANISM_GROWTH	27	-0.479841	-1.51335	0.0351562	0.97741	1	2708	tags=30%, list=20%, signal=37%
GOBP_POSITIVE_REGULATION_OF_PEPTIDYL_THREONINE_PHOSPHORYLATION	21	-0.56168	-1.51131	0.0201613	0.967009	1	1412	tags=29%, list=11%, signal=32%
GOBP_POSITIVE_REGULATION_OF_COAGULATION	27	-0.614235	-1.50902	0.0151844	0.961035	1	1494	tags=41%, list=11%, signal=46%
GOBP_STEROL_HOMEOSTASIS	75	-0.515607	-1.50403	0.00804829	0.979381	1	1860	tags=33%, list=14%, signal=39%
GOBP_EPOXYGENASE_P450_PATHWAY	17	-0.731586	-1.50216	0.00838574	0.969747	1	851	tags=29%, list=6%, signal=31%
GOBP_FOLIC_ACID_CONTAINING_COMPOUND_METABOLIC_PROCESS	22	-0.614947	-1.5009	0.0381679	0.955247	1	2538	tags=55%, list=19%, signal=67%
GOBP_PHOTORECEPTOR_CELL_DEVELOPMENT	39	-0.497846	-1.49765	0.0210728	0.959902	1	2821	tags=38%, list=21%, signal=49%
GOBP_VASODILATION	45	-0.495183	-1.49693	0.0176125	0.942008	1	1287	tags=27%, list=10%, signal=29%
GOBP_CELLULAR_RESPONSE_TO_STEROL	18	-0.596012	-1.49642	0.0322581	0.922659	1	1860	tags=39%, list=14%, signal=45%
GOBP_POSITIVE_REGULATION_OF_TRIGLYCERIDE_METABOLIC_PROCESS	16	-0.622397	-1.49549	0.0406504	0.908733	1	1685	tags=31%, list=13%, signal=36%
GOBP_HISTONE_H2A_MONOUBIQUITINATION	18	-0.56981	-1.49208	0.0473251	0.916019	1	495	tags=17%, list=4%, signal=17%
GOBP_MUSCLE_CELL_FATE_COMMITMENT	15	-0.561716	-1.48722	0.0307377	0.935429	1	3230	tags=60%, list=24%, signal=79%
GOBP_BILE_ACID_BIOSYNTHETIC_PROCESS	29	-0.55071	-1.48061	0.0424242	0.972909	1	3453	tags=41%, list=26%, signal=56%
GOBP_RESPONSE_TO_NUTRIENT	143	-0.417668	-1.47963	0.00204499	0.960334	1	3114	tags=39%, list=24%, signal=51%
GOBP_POSITIVE_REGULATION_OF_BEHAVIOR	22	-0.56076	-1.47897	0.0209644	0.944689	1	274	tags=14%, list=2%, signal=14%
GOBP_NEUTRAL_LIPID_CATABOLIC_PROCESS	28	-0.54676	-1.47869	0.0352941	0.927217	1	1148	tags=25%, list=9%, signal=27%
GOBP_MULTICELLULAR_ORGANISMAL_SIGNALING	143	-0.42713	-1.47716	0.0226804	0.921095	1	1826	tags=23%, list=14%, signal=26%
GOBP_RELAXATION_OF_CARDIAC_MUSCLE	16	-0.638754	-1.47571	0.0234542	0.914361	1	1950	tags=38%, list=15%, signal=44%
GOBP_REGULATION_OF_CARDIAC_MUSCLE_CONTRACTION	64	-0.486594	-1.47556	0.0271967	0.897091	1	1956	tags=27%, list=15%, signal=31%
GOBP_POSITIVE_REGULATION_OF_STEROID_BIOSYNTHETIC_PROCESS	20	-0.572703	-1.47244	0.0410959	0.904492	1	2322	tags=45%, list=18%, signal=54%
GOBP_REGULATION_OF_LONG_TERM_NEURONAL_SYNAPTIC_PLASTICITY	20	-0.493869	-1.46883	0.0433145	0.91768	1	1556	tags=20%, list=12%, signal=23%
GOBP_TRANSMISSION_OF_NERVE_IMPULSE	69	-0.455137	-1.46603	0.013245	0.905702	1	1622	tags=23%, list=12%, signal=26%
GOBP_EXPORT_ACROSS_PLASMA_MEMBRANE	49	-0.474814	-1.46448	0.0299145	0.902096	1	1826	tags=33%, list=14%, signal=38%
GOBP_RENAL_WATER_HOMEOSTASIS	22	-0.611089	-1.46311	0.0403226	0.896555	1	1581	tags=45%, list=12%, signal=52%
GOBP_POSITIVE_REGULATION_OF_FATTY_ACID_TRANSPORT	23	-0.543439	-1.45974	0.0177515	0.892204	1	432	tags=17%, list=3%, signal=18%
GOBP_CELLULAR_RESPONSE_TO_FATTY_ACID	31	-0.51279	-1.4514	0.0358566	0.92821	1	3453	tags=55%, list=26%, signal=74%
GOBP_CARDIAC_MUSCLE_CELL_MEMBRANE_REPOLARIZATION	32	-0.49808	-1.41949	0.047817	1	1	1948	tags=34%, list=15%, signal=40%
GOBP_DORSAL_VENTRAL_PATTERN_FORMATION	69	-0.388555	-1.41907	0.0305677	1	1	2792	tags=28%, list=21%, signal=35%
GOBP_REGULATION_OF_STRIATED_MUSCLE_CONTRACTION	78	-0.448813	-1.41797	0.041841	1	1	1956	tags=26%, list=15%, signal=30%
GOBP_PHOTORECEPTOR_CELL_DIFFERENTIATION	49	-0.436577	-1.4107	0.0448343	1	1	3019	tags=39%, list=23%, signal=50%
GOBP_LOW_DENSITY_LIPOPROTEIN_PARTICLE_CLEARANCE	24	-0.500201	-1.40984	0.0470588	1	1	1322	tags=21%, list=10%, signal=23%
GOBP_VISUAL_BEHAVIOR	42	-0.45281	-1.39872	0.0268041	1	1	1894	tags=26%, list=14%, signal=30%
GOBP_FOREBRAIN_NEURON_DEVELOPMENT	23	-0.467581	-1.39652	0.0421687	1	1	2894	tags=39%, list=22%, signal=50%
GOBP_REGULATION_OF_ICOSANOID_SECRETION	21	-0.544857	-1.39305	0.0262097	1	1	432	tags=19%, list=3%, signal=20%
GOBP_CARDIAC_MUSCLE_CONTRACTION	117	-0.41433	-1.39117	0.0239521	1	1	1956	tags=26%, list=15%, signal=30%
GOBP_MEMBRANE_REPOLARIZATION	40	-0.475387	-1.38638	0.0441177	1	1	1948	tags=33%, list=15%, signal=38%
GOBP_STRIATED_MUSCLE_CONTRACTION	147	-0.408832	-1.38569	0.0372671	1	1	1956	tags=25%, list=15%, signal=29%
GOBP_POSITIVE_REGULATION_OF_LIPID_BIOSYNTHETIC_PROCESS	69	-0.421497	-1.35618	0.0367347	1	1	3153	tags=39%, list=24%, signal=51%
GOBP_DIGESTION	105	-0.410393	-1.35546	0.0233051	1	1	1809	tags=21%, list=14%, signal=24%
GOBP_DICARBOXYLIC_ACID_TRANSPORT	79	-0.443177	-1.35048	0.04	1	1	2267	tags=35%, list=17%, signal=43%
GOBP_LIPID_LOCALIZATION	344	-0.348788	-1.32916	0.0167715	1	1	1922	tags=24%, list=15%, signal=27%
GOBP_RESPONSE_TO_TESTOSTERONE	39	-0.371498	-1.32498	0.0461216	1	1	3278	tags=46%, list=25%, signal=61%
GOBP_MULTICELLULAR_ORGANISMAL_RESPONSE_TO_STRESS	74	-0.358735	-1.26574	0.0474138	0.98334	1	2787	tags=32%, list=21%, signal=41%
Cellular component (14 terms)
NAME	SIZE	ES	NES	NOM p-val	FDR q-val	FWER p-val	RANK AT MAX	LEADING EDGE
GOCC_HIPPOCAMPAL_MOSSY_FIBER_TO_CA3_SYNAPSE	27	-0.602324	-1.67744	0.00842105	0.873625	0.499	2594	tags=41%, list=20%, signal=51%
GOCC_POTASSIUM_CHANNEL_COMPLEX	68	-0.511895	-1.64235	0.0313112	0.640762	0.618	3808	tags=41%, list=29%, signal=58%
GOCC_PHOTORECEPTOR_INNER_SEGMENT	53	-0.493809	-1.58331	0	0.800741	0.807	1147	tags=25%, list=9%, signal=27%
GOCC_MICROTUBULE_PLUS_END	17	-0.596477	-1.55894	0.0220441	0.752593	0.861	1808	tags=35%, list=14%, signal=41%
GOCC_MICROTUBULE_END	25	-0.499772	-1.54594	0.0258449	0.678367	0.89	2176	tags=28%, list=16%, signal=33%
GOCC_DENSE_CORE_GRANULE	22	-0.60966	-1.5117	0.0464646	0.776828	0.947	1964	tags=27%, list=15%, signal=32%
GOCC_POSTSYNAPTIC_SPECIALIZATION_MEMBRANE	86	-0.431228	-1.50683	0.0141129	0.695309	0.95	2302	tags=28%, list=17%, signal=34%
GOCC_BRUSH_BORDER_MEMBRANE	47	-0.605447	-1.46933	0.0174419	0.662918	0.98	2453	tags=49%, list=19%, signal=60%
GOCC_ION_CHANNEL_COMPLEX	217	-0.393154	-1.45815	0.0296443	0.657085	0.986	2237	tags=22%, list=17%, signal=26%
GOCC_TRANSPORTER_COMPLEX	302	-0.339372	-1.45218	0.0175439	0.631027	0.987	2237	tags=19%, list=17%, signal=22%
GOCC_GABA_ERGIC_SYNAPSE	62	-0.458538	-1.43956	0.044316	0.640898	0.992	1535	tags=27%, list=12%, signal=31%
GOCC_NEUROMUSCULAR_JUNCTION	61	-0.416065	-1.40798	0.0215686	0.658436	1	1948	tags=23%, list=15%, signal=27%
GOCC_SYNAPTIC_MEMBRANE	310	-0.350597	-1.36798	0.0261044	0.656283	1	2377	tags=22%, list=18%, signal=26%
GOCC_NEURON_TO_NEURON_SYNAPSE	280	-0.324882	-1.35272	0.00617284	0.691623	1	2634	tags=27%, list=20%, signal=33%
Molecular function (35 terms)
NAME	SIZE	ES	NES	NOM p-val	FDR q-val	FWER p-val	RANK AT MAX	LEADING EDGE
GOMF_NUCLEAR_RECEPTOR_ACTIVITY	51	-0.58336	-1.71768	0.00201207	0.822764	0.475	2167	tags=35%, list=16%, signal=42%
GOMF_TRANSLATION_REPRESSOR_ACTIVITY	19	-0.653956	-1.6616	0.00967118	0.847097	0.725	3254	tags=63%, list=25%, signal=84%
GOMF_LIGAND_GATED_ANION_CHANNEL_ACTIVITY	18	-0.716969	-1.62657	0.0211946	0.866369	0.844	2086	tags=39%, list=16%, signal=46%
GOMF_GLUCURONOSYLTRANSFERASE_ACTIVITY	16	-0.597655	-1.59868	0.024948	0.881888	0.914	4680	tags=81%, list=35%, signal=126%
GOMF_OUTWARD_RECTIFIER_POTASSIUM_CHANNEL_ACTIVITY	17	-0.661636	-1.59134	0.030426	0.764643	0.924	2350	tags=47%, list=18%, signal=57%
GOMF_NEUROTRANSMITTER_TRANSMEMBRANE_TRANSPORTER_ACTIVITY	16	-0.715879	-1.58157	0.0146751	0.707996	0.939	1458	tags=38%, list=11%, signal=42%
GOMF_OXIDOREDUCTASE_ACTIVITY_ACTING_ON_PAIRED_DONORS_WITH_INCORPORATION_OR_REDUCTION_OF_MOLECULAR_OXYGEN_REDUCED_FLAVIN_OR_FLAVOPROTEIN_AS_ONE_DONOR_AND_INCORPORATION_OF_ONE_ATOM_OF_OXYGEN	36	-0.729408	-1.57799	0.00596422	0.629251	0.942	1079	tags=31%, list=8%, signal=33%
GOMF_3_5_CYCLIC_AMP_PHOSPHODIESTERASE_ACTIVITY	15	-0.683345	-1.57785	0	0.551093	0.942	1810	tags=47%, list=14%, signal=54%
GOMF_ICOSANOID_RECEPTOR_ACTIVITY	15	-0.669136	-1.56632	0.0226337	0.55023	0.957	2251	tags=47%, list=17%, signal=56%
GOMF_CYCLIC_NUCLEOTIDE_BINDING	31	-0.633802	-1.55829	0.0375783	0.533968	0.969	1888	tags=32%, list=14%, signal=38%
GOMF_NUCLEAR_STEROID_RECEPTOR_ACTIVITY	22	-0.580043	-1.55456	0.0455446	0.502749	0.974	2167	tags=32%, list=16%, signal=38%
GOMF_VOLTAGE_GATED_POTASSIUM_CHANNEL_ACTIVITY	70	-0.475772	-1.54575	0.0318091	0.502771	0.981	3808	tags=40%, list=29%, signal=56%
GOMF_O_METHYLTRANSFERASE_ACTIVITY	15	-0.485167	-1.53083	0.030303	0.53819	0.988	2473	tags=33%, list=19%, signal=41%
GOMF_POTASSIUM_ION_TRANSMEMBRANE_TRANSPORTER_ACTIVITY	116	-0.47828	-1.52601	0.01875	0.52433	0.989	2354	tags=28%, list=18%, signal=34%
GOMF_POTASSIUM_CHANNEL_ACTIVITY	87	-0.458756	-1.50782	0.0390144	0.576085	0.994	3808	tags=38%, list=29%, signal=53%
GOMF_MRNA_3_UTR_AU_RICH_REGION_BINDING	22	-0.564949	-1.50237	0.0475248	0.56813	0.996	927	tags=18%, list=7%, signal=20%
GOMF_INWARD_RECTIFIER_POTASSIUM_CHANNEL_ACTIVITY	23	-0.595998	-1.49159	0.0408163	0.589544	0.998	3099	tags=39%, list=23%, signal=51%
GOMF_EXCITATORY_EXTRACELLULAR_LIGAND_GATED_ION_CHANNEL_ACTIVITY	48	-0.540887	-1.4822	0.041841	0.603513	0.998	2086	tags=25%, list=16%, signal=30%
GOMF_ORGANIC_HYDROXY_COMPOUND_TRANSMEMBRANE_TRANSPORTER_ACTIVITY	36	-0.59125	-1.47974	0.0374016	0.584904	0.998	1040	tags=33%, list=8%, signal=36%
GOMF_HORMONE_ACTIVITY	94	-0.47516	-1.47694	0.01	0.540762	0.998	1605	tags=23%, list=12%, signal=26%
GOMF_HORMONE_BINDING	82	-0.404921	-1.4633	0.024	0.553565	0.998	2881	tags=28%, list=22%, signal=36%
GOMF_STEROID_BINDING	88	-0.479026	-1.45613	0.0188285	0.563674	0.999	1911	tags=34%, list=14%, signal=40%
GOMF_CATION_TRANSMEMBRANE_TRANSPORTER_ACTIVITY	464	-0.406578	-1.44335	0.0282828	0.599674	1	2354	tags=27%, list=18%, signal=31%
GOMF_MONOVALENT_CATION_PROTON_ANTIPORTER_ACTIVITY	21	-0.558746	-1.44247	0.0405983	0.559124	1	3831	tags=67%, list=29%, signal=94%
GOMF_AROMATASE_ACTIVITY	23	-0.677109	-1.44093	0.0301205	0.546339	1	1079	tags=30%, list=8%, signal=33%
GOMF_ARACHIDONIC_ACID_MONOOXYGENASE_ACTIVITY	17	-0.782822	-1.43328	0.0354167	0.560022	1	851	tags=35%, list=6%, signal=38%
GOMF_LIGAND_GATED_ION_CHANNEL_ACTIVITY	123	-0.430364	-1.42109	0.0276008	0.575871	1	2223	tags=23%, list=17%, signal=27%
GOMF_PEPTIDE_HORMONE_BINDING	50	-0.422054	-1.41697	0.040153	0.55895	1	2487	tags=24%, list=19%, signal=29%
GOMF_METAL_ION_TRANSMEMBRANE_TRANSPORTER_ACTIVITY	326	-0.391862	-1.38508	0.0221328	0.552292	1	2354	tags=27%, list=18%, signal=32%
GOMF_ANION_CHANNEL_ACTIVITY	67	-0.415272	-1.36997	0.0424628	0.525525	1	1864	tags=24%, list=14%, signal=28%
GOMF_STEROL_BINDING	53	-0.445367	-1.36738	0.0382294	0.503713	1	1893	tags=32%, list=14%, signal=37%
GOMF_GATED_CHANNEL_ACTIVITY	255	-0.352374	-1.34793	0.0286885	0.50574	1	2240	tags=22%, list=17%, signal=26%
GOMF_ALCOHOL_BINDING	76	-0.396991	-1.33347	0.0357895	0.519087	1	1893	tags=29%, list=14%, signal=34%
GOMF_OXIDOREDUCTASE_ACTIVITY_ACTING_ON_PAIRED_DONORS_WITH_INCORPORATION_OR_REDUCTION_OF_MOLECULAR_OXYGEN	139	-0.413686	-1.32079	0.0398406	0.537385	1	2339	tags=29%, list=18%, signal=35%
GOMF_PASSIVE_TRANSMEMBRANE_TRANSPORTER_ACTIVITY	343	-0.336027	-1.30539	0.0411523	0.540768	1	2240	tags=22%, list=17%, signal=26%
KEGG pathway (1 items)
NAME	SIZE	ES	NES	NOM p-val	FDR q-val	FWER p-val	RANK AT MAX	LEADING EDGE
KEGG_ABC_TRANSPORTERS	36	-0.54041	-1.45404	0.0445736	1	0.799	1565	tags=31%, list=12%, signal=35%
