# Supplementary material for: Identification of the key immune-related genes and immune cell infiltration changes in renal interstitial fibrosis
Source: Front Endocrinol (Lausanne). 2023 Nov 8;14:1207444. doi: 10.3389/fendo.2023.1207444 (PMC10663291; doi:10.3389/fendo.2023.1207444)
Supplement: Supplementary file 12 [file Table_8.xlsx]

## Sheet: Figure 7E
Supplementary Table 8 Correlation analysis between 8 immune cells and genes in the NF-κB signaling pathway for the GSE12682 and GSE76882 datasets
GSE12682									GSE76882
gene	immnue cells	Correlation	P						gene1	immnue cells	Correlation	P
BCL2A1	Activated CD4 T cell	0.739608	2.55767e-07						BCL2A1	Activated CD4 T cell	0.792079	0
BCL2A1	Activated CD8 T cell	0.830789	3.60074e-10						BCL2A1	Activated CD8 T cell	0.735279	0
BCL2A1	Activated dendritic cell	0.675629	6.14677e-06						BCL2A1	Activated dendritic cell	0.697182	0
BCL2A1	CD56bright natural killer cell	0.307394	0.0681954						BCL2A1	CD56bright natural killer cell	0.406958	5.50455e-07
BCL2A1	Gamma delta T cell	0.497758	0.00200821						BCL2A1	Gamma delta T cell	0.678302	0
BCL2A1	MDSC	0.725396	5.58809e-07						BCL2A1	MDSC	0.808769	0
BCL2A1	Regulatory T cell	0.679222	5.25016e-06						BCL2A1	Regulatory T cell	0.784824	0
BCL2A1	T follicular helper cell	0.75513	1.02677e-07						BCL2A1	T follicular helper cell	0.782301	0
BIRC3	Activated CD4 T cell	0.74559	1.81312e-07						BIRC3	Activated CD4 T cell	0.874585	0
BIRC3	Activated CD8 T cell	0.486714	0.00261133						BIRC3	Activated CD8 T cell	0.738811	0
BIRC3	Activated dendritic cell	0.59144	0.000145443						BIRC3	Activated dendritic cell	0.711932	0
BIRC3	CD56bright natural killer cell	0.353423	0.0344743						BIRC3	CD56bright natural killer cell	0.530454	1.3308e-11
BIRC3	Gamma delta T cell	0.468662	0.00393912						BIRC3	Gamma delta T cell	0.519798	3.97149e-11
BIRC3	MDSC	0.732655	3.77183e-07						BIRC3	MDSC	0.812032	0
BIRC3	Regulatory T cell	0.710081	1.23167e-06						BIRC3	Regulatory T cell	0.711067	0
BIRC3	T follicular helper cell	0.58071	0.000204666						BIRC3	T follicular helper cell	0.760048	0
BLNK	Activated CD4 T cell	0.593826	0.000134585						BLNK	Activated CD4 T cell	0.349049	2.21501e-05
BLNK	Activated CD8 T cell	0.463511	0.00441184						BLNK	Activated CD8 T cell	0.176933	0.0358297
BLNK	Activated dendritic cell	0.570511	0.000280127						BLNK	Activated dendritic cell	0.278904	0.000810953
BLNK	CD56bright natural killer cell	0.286757	0.0899546						BLNK	CD56bright natural killer cell	0.250484	0.00273761
BLNK	Gamma delta T cell	0.256502	0.13102						BLNK	Gamma delta T cell	0.0946158	0.26442
BLNK	MDSC	0.607524	8.51622e-05						BLNK	MDSC	0.25221	0.00255205
BLNK	Regulatory T cell	0.675974	6.05494e-06						BLNK	Regulatory T cell	0.185795	0.0273982
BLNK	T follicular helper cell	0.545619	0.000578097						BLNK	T follicular helper cell	0.226485	0.00692132
BTK	Activated CD4 T cell	0.539052	0.000693405						BTK	Activated CD4 T cell	0.205923	0.0142958
BTK	Activated CD8 T cell	0.65604	1.40005e-05						BTK	Activated CD8 T cell	0.279151	0.000801959
BTK	Activated dendritic cell	0.578333	0.000220401						BTK	Activated dendritic cell	0.268677	0.00127561
BTK	CD56bright natural killer cell	0.183468	0.284133						BTK	CD56bright natural killer cell	0.469525	4.27265e-09
BTK	Gamma delta T cell	0.423966	0.00997057						BTK	Gamma delta T cell	0.253771	0.00239417
BTK	MDSC	0.580791	0.000204148						BTK	MDSC	0.305078	0.00023466
BTK	Regulatory T cell	0.58139	0.000200359						BTK	Regulatory T cell	0.343508	3.04277e-05
BTK	T follicular helper cell	0.538864	0.000696991						BTK	T follicular helper cell	0.235103	0.00501165
CCL19	Activated CD4 T cell	0.782009	1.7838e-08						CCL19	Activated CD4 T cell	0.689163	0
CCL19	Activated CD8 T cell	0.857673	2.36491e-11						CCL19	Activated CD8 T cell	0.699977	0
CCL19	Activated dendritic cell	0.83084	3.58372e-10						CCL19	Activated dendritic cell	0.548819	1.84408e-12
CCL19	CD56bright natural killer cell	0.458223	0.00494749						CCL19	CD56bright natural killer cell	0.521878	3.21763e-11
CCL19	Gamma delta T cell	0.706982	1.4366e-06						CCL19	Gamma delta T cell	0.405589	6.05783e-07
CCL19	MDSC	0.844081	9.98646e-11						CCL19	MDSC	0.689776	0
CCL19	Regulatory T cell	0.817254	1.19207e-09						CCL19	Regulatory T cell	0.601868	2.88658e-15
CCL19	T follicular helper cell	0.758001	8.60931e-08						CCL19	T follicular helper cell	0.653627	0
CCL21	Activated CD4 T cell	0.631804	3.58497e-05						CCL21	Activated CD4 T cell	0.57471	9.19265e-14
CCL21	Activated CD8 T cell	0.720911	7.08107e-07						CCL21	Activated CD8 T cell	0.608486	1.33227e-15
CCL21	Activated dendritic cell	0.630443	3.77037e-05						CCL21	Activated dendritic cell	0.509476	1.10527e-10
CCL21	CD56bright natural killer cell	0.288684	0.0877209						CCL21	CD56bright natural killer cell	0.466908	5.34224e-09
CCL21	Gamma delta T cell	0.566001	0.000320785						CCL21	Gamma delta T cell	0.430692	9.77183e-08
CCL21	MDSC	0.673694	6.68572e-06						CCL21	MDSC	0.632914	0
CCL21	Regulatory T cell	0.661553	1.11727e-05						CCL21	Regulatory T cell	0.582314	3.61933e-14
CCL21	T follicular helper cell	0.663409	1.03445e-05						CCL21	T follicular helper cell	0.599714	3.9968e-15
CCL4	Activated CD4 T cell	0.734617	3.38435e-07						CCL4	Activated CD4 T cell	0.709478	0
CCL4	Activated CD8 T cell	0.5883	0.000160934						CCL4	Activated CD8 T cell	0.79815	0
CCL4	Activated dendritic cell	0.547496	0.000548429						CCL4	Activated dendritic cell	0.619869	2.22045e-16
CCL4	CD56bright natural killer cell	0.318887	0.0580098						CCL4	CD56bright natural killer cell	0.384211	2.55786e-06
CCL4	Gamma delta T cell	0.420775	0.010606						CCL4	Gamma delta T cell	0.45629	1.29763e-08
CCL4	MDSC	0.649223	1.83915e-05						CCL4	MDSC	0.690553	0
CCL4	Regulatory T cell	0.613633	6.89625e-05						CCL4	Regulatory T cell	0.596123	6.21725e-15
CCL4	T follicular helper cell	0.658619	1.26055e-05						CCL4	T follicular helper cell	0.631911	0
CD14	Activated CD4 T cell	0.569222	0.000291253						CD14	Activated CD4 T cell	0.641807	0
CD14	Activated CD8 T cell	0.599482	0.000111694						CD14	Activated CD8 T cell	0.534478	8.71836e-12
CD14	Activated dendritic cell	0.760705	7.27682e-08						CD14	Activated dendritic cell	0.803188	0
CD14	CD56bright natural killer cell	0.562837	0.000352383						CD14	CD56bright natural killer cell	0.396419	1.13764e-06
CD14	Gamma delta T cell	0.498367	0.00197882						CD14	Gamma delta T cell	0.658621	0
CD14	MDSC	0.678561	5.40543e-06						CD14	MDSC	0.795384	0
CD14	Regulatory T cell	0.61965	5.5781e-05						CD14	Regulatory T cell	0.800227	0
CD14	T follicular helper cell	0.637778	2.86474e-05						CD14	T follicular helper cell	0.708875	0
CD40	Activated CD4 T cell	0.680846	4.88551e-06						CD40	Activated CD4 T cell	0.666174	0
CD40	Activated CD8 T cell	0.77411	3.05758e-08						CD40	Activated CD8 T cell	0.576217	7.63833e-14
CD40	Activated dendritic cell	0.690756	3.11746e-06						CD40	Activated dendritic cell	0.604427	2.22045e-15
CD40	CD56bright natural killer cell	0.290892	0.0852145						CD40	CD56bright natural killer cell	0.199398	0.017764
CD40	Gamma delta T cell	0.451277	0.00573559						CD40	Gamma delta T cell	0.377876	3.84576e-06
CD40	MDSC	0.668819	8.23975e-06						CD40	MDSC	0.639234	0
CD40	Regulatory T cell	0.658875	1.24737e-05						CD40	Regulatory T cell	0.531795	1.1565e-11
CD40	T follicular helper cell	0.67327	6.80945e-06						CD40	T follicular helper cell	0.575132	8.72635e-14
CD40LG	Activated CD4 T cell	0.513881	0.00134697						CD40LG	Activated CD4 T cell	0.303174	0.000257842
CD40LG	Activated CD8 T cell	0.678923	5.31996e-06						CD40LG	Activated CD8 T cell	0.432825	8.31039e-08
CD40LG	Activated dendritic cell	0.47371	0.00351908						CD40LG	Activated dendritic cell	0.227985	0.00654844
CD40LG	CD56bright natural killer cell	0.221708	0.193756						CD40LG	CD56bright natural killer cell	0.352335	1.82967e-05
CD40LG	Gamma delta T cell	0.469758	0.00384444						CD40LG	Gamma delta T cell	0.0826596	0.329828
CD40LG	MDSC	0.506116	0.00163661						CD40LG	MDSC	0.330195	6.36941e-05
CD40LG	Regulatory T cell	0.453908	0.00542521						CD40LG	Regulatory T cell	0.266793	0.00138403
CD40LG	T follicular helper cell	0.484286	0.00276336						CD40LG	T follicular helper cell	0.351765	1.8916e-05
CHUK	Activated CD4 T cell	-0.492263	0.00229102						CHUK	Activated CD4 T cell	-0.160203	0.057742
CHUK	Activated CD8 T cell	-0.337775	0.043928						CHUK	Activated CD8 T cell	-0.210061	0.0124162
CHUK	Activated dendritic cell	-0.443498	0.00674439						CHUK	Activated dendritic cell	-0.258087	0.00200254
CHUK	CD56bright natural killer cell	-0.153617	0.371055						CHUK	CD56bright natural killer cell	-0.469035	4.45585e-09
CHUK	Gamma delta T cell	-0.238427	0.161404						CHUK	Gamma delta T cell	-0.314398	0.000146588
CHUK	MDSC	-0.580729	0.00020455						CHUK	MDSC	-0.29254	0.000431332
CHUK	Regulatory T cell	-0.507562	0.00157886						CHUK	Regulatory T cell	-0.287481	0.000547185
CHUK	T follicular helper cell	-0.30396	0.0714967						CHUK	T follicular helper cell	-0.308664	0.000196165
CXCL1	Activated CD4 T cell	0.750851	1.32922e-07						CXCL1	Activated CD4 T cell	0.657641	0
CXCL1	Activated CD8 T cell	0.597551	0.000119079						CXCL1	Activated CD8 T cell	0.502514	2.1625e-10
CXCL1	Activated dendritic cell	0.669066	8.15353e-06						CXCL1	Activated dendritic cell	0.655494	0
CXCL1	CD56bright natural killer cell	0.313082	0.0629919						CXCL1	CD56bright natural killer cell	0.468243	4.76801e-09
CXCL1	Gamma delta T cell	0.510734	0.00145844						CXCL1	Gamma delta T cell	0.372352	5.45036e-06
CXCL1	MDSC	0.746565	1.71272e-07						CXCL1	MDSC	0.649954	0
CXCL1	Regulatory T cell	0.612282	7.22848e-05						CXCL1	Regulatory T cell	0.529923	1.40652e-11
CXCL1	T follicular helper cell	0.658379	1.27297e-05						CXCL1	T follicular helper cell	0.60783	1.33227e-15
CXCL12	Activated CD4 T cell	0.574386	0.000248942						CXCL12	Activated CD4 T cell	0.131371	0.120473
CXCL12	Activated CD8 T cell	0.521875	0.00109691						CXCL12	Activated CD8 T cell	0.0966786	0.254099
CXCL12	Activated dendritic cell	0.555688	0.000434202						CXCL12	Activated dendritic cell	0.127518	0.131843
CXCL12	CD56bright natural killer cell	0.19896	0.244705						CXCL12	CD56bright natural killer cell	-0.124191	0.142309
CXCL12	Gamma delta T cell	0.466953	0.00409091						CXCL12	Gamma delta T cell	0.0824907	0.330821
CXCL12	MDSC	0.590011	0.000152321						CXCL12	MDSC	0.187201	0.0262303
CXCL12	Regulatory T cell	0.607346	8.56809e-05						CXCL12	Regulatory T cell	0.276384	0.000908164
CXCL12	T follicular helper cell	0.590496	0.000149953						CXCL12	T follicular helper cell	0.125683	0.137542
CXCL3	Activated CD4 T cell	0.507079	0.00159797						CXCL3	Activated CD4 T cell	0.103239	0.223133
CXCL3	Activated CD8 T cell	0.308156	0.0674797						CXCL3	Activated CD8 T cell	0.119633	0.157656
CXCL3	Activated dendritic cell	0.422699	0.0102188						CXCL3	Activated dendritic cell	0.152199	0.071595
CXCL3	CD56bright natural killer cell	0.0974191	0.571915						CXCL3	CD56bright natural killer cell	0.22305	0.00784729
CXCL3	Gamma delta T cell	0.155611	0.364801						CXCL3	Gamma delta T cell	0.104209	0.21879
CXCL3	MDSC	0.522013	0.00109298						CXCL3	MDSC	0.131627	0.119743
CXCL3	Regulatory T cell	0.513584	0.00135719						CXCL3	Regulatory T cell	0.0843265	0.320135
CXCL3	T follicular helper cell	0.389418	0.0188963						CXCL3	T follicular helper cell	0.110173	0.193415
GADD45A	Activated CD4 T cell	-0.491031	0.00235903						GADD45A	Activated CD4 T cell	-0.27251	0.00107862
GADD45A	Activated CD8 T cell	-0.617197	6.08533e-05						GADD45A	Activated CD8 T cell	-0.293424	0.000413592
GADD45A	Activated dendritic cell	-0.514845	0.00131437						GADD45A	Activated dendritic cell	-0.237972	0.00448946
GADD45A	CD56bright natural killer cell	-0.22742	0.18223						GADD45A	CD56bright natural killer cell	-0.553088	1.14464e-12
GADD45A	Gamma delta T cell	-0.606235	8.89878e-05						GADD45A	Gamma delta T cell	-0.359684	1.18401e-05
GADD45A	MDSC	-0.517547	0.00122667						GADD45A	MDSC	-0.27916	0.000801631
GADD45A	Regulatory T cell	-0.653355	1.5601e-05						GADD45A	Regulatory T cell	-0.303461	0.000254222
GADD45A	T follicular helper cell	-0.48917	0.00246503						GADD45A	T follicular helper cell	-0.310929	0.000174966
ICAM1	Activated CD4 T cell	0.618251	5.86252e-05						ICAM1	Activated CD4 T cell	0.634567	0
ICAM1	Activated CD8 T cell	0.428346	0.00915122						ICAM1	Activated CD8 T cell	0.611164	8.88178e-16
ICAM1	Activated dendritic cell	0.578963	0.000216133						ICAM1	Activated dendritic cell	0.639602	0
ICAM1	CD56bright natural killer cell	0.445392	0.00648568						ICAM1	CD56bright natural killer cell	0.596775	5.77316e-15
ICAM1	Gamma delta T cell	0.279201	0.0991349						ICAM1	Gamma delta T cell	0.55087	1.46771e-12
ICAM1	MDSC	0.630826	3.71734e-05						ICAM1	MDSC	0.67119	0
ICAM1	Regulatory T cell	0.589133	0.000156686						ICAM1	Regulatory T cell	0.619881	2.22045e-16
ICAM1	T follicular helper cell	0.587005	0.000167743						ICAM1	T follicular helper cell	0.660704	0
IKBKB	Activated CD4 T cell	0.335731	0.0453043						IKBKB	Activated CD4 T cell	0.255741	0.00220755
IKBKB	Activated CD8 T cell	0.448704	0.00605387						IKBKB	Activated CD8 T cell	0.13888	0.100507
IKBKB	Activated dendritic cell	0.411318	0.0126945						IKBKB	Activated dendritic cell	0.176489	0.0363045
IKBKB	CD56bright natural killer cell	0.138339	0.421038						IKBKB	CD56bright natural killer cell	-0.230632	0.00593366
IKBKB	Gamma delta T cell	0.265665	0.117343						IKBKB	Gamma delta T cell	0.0983272	0.246053
IKBKB	MDSC	0.39483	0.0171673						IKBKB	MDSC	0.198891	0.0180616
IKBKB	Regulatory T cell	0.397479	0.0163705						IKBKB	Regulatory T cell	0.163916	0.0521091
IKBKB	T follicular helper cell	0.458896	0.00487634						IKBKB	T follicular helper cell	0.246353	0.00323199
IKBKG	Activated CD4 T cell	-0.440119	0.00722782						IKBKG	Activated CD4 T cell	-0.360122	1.15328e-05
IKBKG	Activated CD8 T cell	-0.402012	0.0150791						IKBKG	Activated CD8 T cell	-0.0843322	0.320102
IKBKG	Activated dendritic cell	-0.349502	0.0366709						IKBKG	Activated dendritic cell	-0.312166	0.000164305
IKBKG	CD56bright natural killer cell	-0.0622295	0.718436						IKBKG	CD56bright natural killer cell	0.237094	0.00464395
IKBKG	Gamma delta T cell	-0.390749	0.0184583						IKBKG	Gamma delta T cell	-0.219572	0.00889483
IKBKG	MDSC	-0.436938	0.00770978						IKBKG	MDSC	-0.287789	0.000539393
IKBKG	Regulatory T cell	-0.531929	0.000841133						IKBKG	Regulatory T cell	-0.240348	0.00409467
IKBKG	T follicular helper cell	-0.274921	0.104642						IKBKG	T follicular helper cell	-0.214182	0.010763
LCK	Activated CD4 T cell	0.669892	7.87184e-06						LCK	Activated CD4 T cell	0.836502	0
LCK	Activated CD8 T cell	0.838402	1.75182e-10						LCK	Activated CD8 T cell	0.799486	0
LCK	Activated dendritic cell	0.673067	6.86918e-06						LCK	Activated dendritic cell	0.654106	0
LCK	CD56bright natural killer cell	0.247484	0.1456						LCK	CD56bright natural killer cell	0.442391	3.96451e-08
LCK	Gamma delta T cell	0.61877	5.7555e-05						LCK	Gamma delta T cell	0.465698	5.91993e-09
LCK	MDSC	0.72701	5.12606e-07						LCK	MDSC	0.744473	0
LCK	Regulatory T cell	0.746479	1.72137e-07						LCK	Regulatory T cell	0.620299	2.22045e-16
LCK	T follicular helper cell	0.669088	8.14601e-06						LCK	T follicular helper cell	0.745101	0
LTB	Activated CD4 T cell	0.730937	4.14426e-07						LTB	Activated CD4 T cell	0.361583	1.0562e-05
LTB	Activated CD8 T cell	0.586598	0.000169937						LTB	Activated CD8 T cell	0.544704	2.90168e-12
LTB	Activated dendritic cell	0.719845	7.48609e-07						LTB	Activated dendritic cell	0.283753	0.000650218
LTB	CD56bright natural killer cell	0.396424	0.0166841						LTB	CD56bright natural killer cell	0.467282	5.17514e-09
LTB	Gamma delta T cell	0.512812	0.00138396						LTB	Gamma delta T cell	0.176238	0.0365748
LTB	MDSC	0.803797	3.56986e-09						LTB	MDSC	0.38666	2.17988e-06
LTB	Regulatory T cell	0.724531	5.85143e-07						LTB	Regulatory T cell	0.340295	3.64795e-05
LTB	T follicular helper cell	0.561701	0.000364386						LTB	T follicular helper cell	0.37536	4.51133e-06
LY96	Activated CD4 T cell	0.806905	2.7921e-09						LY96	Activated CD4 T cell	0.724576	0
LY96	Activated CD8 T cell	0.790407	9.81229e-09						LY96	Activated CD8 T cell	0.644916	0
LY96	Activated dendritic cell	0.725808	5.46674e-07						LY96	Activated dendritic cell	0.696913	0
LY96	CD56bright natural killer cell	0.420627	0.0106362						LY96	CD56bright natural killer cell	0.524699	2.41323e-11
LY96	Gamma delta T cell	0.665694	9.40202e-06						LY96	Gamma delta T cell	0.755383	0
LY96	MDSC	0.807282	2.70925e-09						LY96	MDSC	0.78631	0
LY96	Regulatory T cell	0.866381	8.67195e-12						LY96	Regulatory T cell	0.827751	0
LY96	T follicular helper cell	0.666527	9.07837e-06						LY96	T follicular helper cell	0.711522	0
LYN	Activated CD4 T cell	0.605182	9.22299e-05						LYN	Activated CD4 T cell	0.759203	0
LYN	Activated CD8 T cell	0.573512	0.00025569						LYN	Activated CD8 T cell	0.570088	1.59872e-13
LYN	Activated dendritic cell	0.585177	0.000177793						LYN	Activated dendritic cell	0.686739	0
LYN	CD56bright natural killer cell	0.284118	0.0930826						LYN	CD56bright natural killer cell	0.49951	2.87584e-10
LYN	Gamma delta T cell	0.410763	0.0128273						LYN	Gamma delta T cell	0.57853	5.77316e-14
LYN	MDSC	0.682446	4.54899e-06						LYN	MDSC	0.734366	0
LYN	Regulatory T cell	0.739296	2.60339e-07						LYN	Regulatory T cell	0.699079	0
LYN	T follicular helper cell	0.520146	0.00114724						LYN	T follicular helper cell	0.696428	0
PRKCB	Activated CD4 T cell	0.543488	0.000613495						PRKCB	Activated CD4 T cell	0.816875	0
PRKCB	Activated CD8 T cell	0.657798	1.30352e-05						PRKCB	Activated CD8 T cell	0.665385	0
PRKCB	Activated dendritic cell	0.538314	0.000707549						PRKCB	Activated dendritic cell	0.627262	0
PRKCB	CD56bright natural killer cell	0.136181	0.428389						PRKCB	CD56bright natural killer cell	0.449514	2.25058e-08
PRKCB	Gamma delta T cell	0.594731	0.000130657						PRKCB	Gamma delta T cell	0.522118	3.14011e-11
PRKCB	MDSC	0.629201	3.94718e-05						PRKCB	MDSC	0.724587	0
PRKCB	Regulatory T cell	0.650329	1.76032e-05						PRKCB	Regulatory T cell	0.658967	0
PRKCB	T follicular helper cell	0.546989	0.000556298						PRKCB	T follicular helper cell	0.699177	0
RELB	Activated CD4 T cell	0.677587	5.6423e-06						RELB	Activated CD4 T cell	0.471012	3.76034e-09
RELB	Activated CD8 T cell	0.823972	6.66402e-10						RELB	Activated CD8 T cell	0.500765	2.5538e-10
RELB	Activated dendritic cell	0.719092	7.78477e-07						RELB	Activated dendritic cell	0.458296	1.09985e-08
RELB	CD56bright natural killer cell	0.33884	0.0432244						RELB	CD56bright natural killer cell	0.508492	1.21639e-10
RELB	Gamma delta T cell	0.630316	3.78816e-05						RELB	Gamma delta T cell	0.303363	0.000255451
RELB	MDSC	0.728993	4.60643e-07						RELB	MDSC	0.493795	4.9082e-10
RELB	Regulatory T cell	0.697111	2.31533e-06						RELB	Regulatory T cell	0.3323	5.67993e-05
RELB	T follicular helper cell	0.735372	3.2452e-07						RELB	T follicular helper cell	0.491355	6.14844e-10
SYK	Activated CD4 T cell	0.625085	4.58799e-05						SYK	Activated CD4 T cell	0.238697	0.00436563
SYK	Activated CD8 T cell	0.641898	2.44736e-05						SYK	Activated CD8 T cell	0.0237711	0.779636
SYK	Activated dendritic cell	0.826949	5.11012e-10						SYK	Activated dendritic cell	0.276659	0.000897045
SYK	CD56bright natural killer cell	0.673949	6.61214e-06						SYK	CD56bright natural killer cell	0.268848	0.00126616
SYK	Gamma delta T cell	0.5396	0.000683061						SYK	Gamma delta T cell	0.16693	0.0478793
SYK	MDSC	0.769855	4.05139e-08						SYK	MDSC	0.20301	0.0157634
SYK	Regulatory T cell	0.764148	5.8555e-08						SYK	Regulatory T cell	0.214232	0.0107441
SYK	T follicular helper cell	0.679424	5.20349e-06						SYK	T follicular helper cell	0.217133	0.00970135
TLR4	Activated CD4 T cell	-0.530923	0.000864102						TLR4	Activated CD4 T cell	0.517383	5.06166e-11
TLR4	Activated CD8 T cell	-0.48143	0.002952						TLR4	Activated CD8 T cell	0.209633	0.0125999
TLR4	Activated dendritic cell	-0.506486	0.00162168						TLR4	Activated dendritic cell	0.445887	3.00747e-08
TLR4	CD56bright natural killer cell	-0.185562	0.278575						TLR4	CD56bright natural killer cell	-0.06798	0.423155
TLR4	Gamma delta T cell	-0.527426	0.000948298						TLR4	Gamma delta T cell	0.433915	7.64721e-08
TLR4	MDSC	-0.598653	0.00011481						TLR4	MDSC	0.503281	2.00993e-10
TLR4	Regulatory T cell	-0.587241	0.000166482						TLR4	Regulatory T cell	0.524862	2.37312e-11
TLR4	T follicular helper cell	-0.275447	0.103953						TLR4	T follicular helper cell	0.396226	1.15261e-06
TNFAIP3	Activated CD4 T cell	0.68349	4.34084e-06						TNFAIP3	Activated CD4 T cell	0.82052	0
TNFAIP3	Activated CD8 T cell	0.345639	0.0389452						TNFAIP3	Activated CD8 T cell	0.701632	0
TNFAIP3	Activated dendritic cell	0.433021	0.00834083						TNFAIP3	Activated dendritic cell	0.695217	0
TNFAIP3	CD56bright natural killer cell	0.280873	0.0970434						TNFAIP3	CD56bright natural killer cell	0.49933	2.92502e-10
TNFAIP3	Gamma delta T cell	0.132283	0.441849						TNFAIP3	Gamma delta T cell	0.552628	1.20526e-12
TNFAIP3	MDSC	0.619456	5.61691e-05						TNFAIP3	MDSC	0.797348	0
TNFAIP3	Regulatory T cell	0.555631	0.000434914						TNFAIP3	Regulatory T cell	0.689747	0
TNFAIP3	T follicular helper cell	0.456356	0.00514947						TNFAIP3	T follicular helper cell	0.760156	0
TNFSF14	Activated CD4 T cell	0.530502	0.000873867						TNFSF14	Activated CD4 T cell	0.000393881	0.996301
TNFSF14	Activated CD8 T cell	0.67241	7.06659e-06						TNFSF14	Activated CD8 T cell	0.0525616	0.535912
TNFSF14	Activated dendritic cell	0.47764	0.00321957						TNFSF14	Activated dendritic cell	0.0514199	0.544819
TNFSF14	CD56bright natural killer cell	0.130672	0.447476						TNFSF14	CD56bright natural killer cell	-0.0485076	0.567861
TNFSF14	Gamma delta T cell	0.43279	0.00837951						TNFSF14	Gamma delta T cell	-0.0103966	0.902616
TNFSF14	MDSC	0.570819	0.000277523						TNFSF14	MDSC	0.087236	0.303662
TNFSF14	Regulatory T cell	0.562765	0.000353133						TNFSF14	Regulatory T cell	0.0676496	0.425418
TNFSF14	T follicular helper cell	0.592153	0.00014212						TNFSF14	T follicular helper cell	0.0885314	0.29651
VCAM1	Activated CD4 T cell	0.541912	0.00064089						VCAM1	Activated CD4 T cell	0.626565	0
VCAM1	Activated CD8 T cell	0.342302	0.0410002						VCAM1	Activated CD8 T cell	0.505069	1.69341e-10
VCAM1	Activated dendritic cell	0.452775	0.005557						VCAM1	Activated dendritic cell	0.522814	2.92562e-11
VCAM1	CD56bright natural killer cell	0.443173	0.00678963						VCAM1	CD56bright natural killer cell	0.535895	7.502e-12
VCAM1	Gamma delta T cell	0.147501	0.390628						VCAM1	Gamma delta T cell	0.352902	1.76985e-05
VCAM1	MDSC	0.497665	0.00201273						VCAM1	MDSC	0.535965	7.44693e-12
VCAM1	Regulatory T cell	0.482354	0.00288978						VCAM1	Regulatory T cell	0.43119	9.40964e-08
VCAM1	T follicular helper cell	0.481322	0.00295932						VCAM1	T follicular helper cell	0.564579	3.06422e-13
ZAP70	Activated CD4 T cell	0.664757	9.77874e-06						ZAP70	Activated CD4 T cell	0.62528	0
ZAP70	Activated CD8 T cell	0.803503	3.65305e-09						ZAP70	Activated CD8 T cell	0.662828	0
ZAP70	Activated dendritic cell	0.66959	7.97368e-06						ZAP70	Activated dendritic cell	0.510241	1.02566e-10
ZAP70	CD56bright natural killer cell	0.295405	0.0802644						ZAP70	CD56bright natural killer cell	0.381228	3.10273e-06
ZAP70	Gamma delta T cell	0.588182	0.000161543						ZAP70	Gamma delta T cell	0.346337	2.58938e-05
ZAP70	MDSC	0.712114	1.11224e-06						ZAP70	MDSC	0.583915	2.9754e-14
ZAP70	Regulatory T cell	0.685896	3.89429e-06						ZAP70	Regulatory T cell	0.496141	3.94588e-10
ZAP70	T follicular helper cell	0.724625	5.8223e-07						ZAP70	T follicular helper cell	0.619304	2.22045e-16
