# Supplementary material for: Identification of the key immune-related genes and immune cell infiltration changes in renal interstitial fibrosis
Source: Front Endocrinol (Lausanne). 2023 Nov 8;14:1207444. doi: 10.3389/fendo.2023.1207444 (PMC10663291; doi:10.3389/fendo.2023.1207444)
Supplement: Supplementary file 13 [file Table_9.xlsx]

## Sheet: Figure 8
Supplementary Table 9 Correlation analysis for 6 IRGs in the GSE12682 dataset
CD8+ T cell markers						T helper cell markers						Dentric cell markers						T cell signaling pathway
gene1	gene2	Correlation	p			gene1	gene2	Correlation	P			gene1	gene2	Correlation	P			gene1	gene2	Correlation	P
CCL5	APOH	-0.57128	0.000273673			CCR6	APOH	0.0613467	0.722271			CXCR3	APOH	-0.520219	0.00114507			AKT1	APOH	0.272244	0.108202
CD3D	APOH	-0.644257	2.23e-05			CCR7	APOH	-0.365839	0.0282165			DLEC1	APOH	-0.0336593	0.845484			AKT2	APOH	0.0356079	0.836656
CD3E	APOH	-0.442041	0.00694927			CD3D	APOH	-0.644257	2.23e-05			IGJ	APOH	-0.469704	0.00384903			AKT3	APOH	-0.205957	0.228164
CD8A	APOH	-0.518931	0.00118378			CD3E	APOH	-0.442041	0.00694927			IRF8	APOH	-0.559998	0.000383063			BCL10	APOH	-0.668141	8.48e-06
GZMK	APOH	-0.416729	0.0114608			CD40LG	APOH	-0.373336	0.024913			NRP1	APOH	-0.283853	0.0934014			CBLB	APOH	-0.482265	0.00289575
IL7R	APOH	-0.316053	0.0604016			CD52	APOH	-0.539941	0.000676677			CXCR3	EGF	-0.528577	0.000919829			CD247	APOH	-0.278929	0.0994782
TRAC	APOH	-0.46681	0.00410377			CTLA4	APOH	0.247202	0.146076			DLEC1	EGF	-0.0997505	0.562706			CD28	APOH	-0.0967855	0.57443
TRBC1	APOH	-0.533863	0.000798505			FOXP3	APOH	0.246854	0.146662			IGJ	EGF	-0.557949	0.000406669			CD3D	APOH	-0.644257	2.23e-05
CCL5	EGF	-0.608432	8.26e-05			IL32	APOH	-0.148557	0.387206			IRF8	EGF	-0.558298	0.000402553			CD3E	APOH	-0.442041	0.00694927
CD3D	EGF	-0.661866	1.1e-05			IL7R	APOH	-0.316053	0.0604016			NRP1	EGF	-0.377357	0.0232776			CD3G	APOH	-0.64186	2.45e-05
CD3E	EGF	-0.456581	0.00512477			TRAC	APOH	-0.46681	0.00410377			CXCR3	LTF	0.354246	0.0340272			CD4	APOH	-0.218083	0.201332
CD8A	EGF	-0.499616	0.00191975			CCR6	EGF	-0.0141553	0.934696			DLEC1	LTF	0.105948	0.538563			CD40LG	APOH	-0.373336	0.024913
GZMK	EGF	-0.466544	0.00412793			CCR7	EGF	-0.552141	0.000480757			IGJ	LTF	0.684597	4.13e-06			CD8A	APOH	-0.518931	0.00118378
IL7R	EGF	-0.507251	0.00159113			CD3D	EGF	-0.661866	1.1e-05			IRF8	LTF	0.518252	0.00120466			CD8B	APOH	-0.288672	0.0877345
TRAC	EGF	-0.481871	0.00292217			CD3E	EGF	-0.456581	0.00512477			NRP1	LTF	0.580407	0.000206616			CDC42	APOH	-0.221952	0.193255
TRBC1	EGF	-0.644091	2.25e-05			CD40LG	EGF	-0.455702	0.00522199			CXCR3	LYZ	0.434435	0.00810814			CDK4	APOH	0.399664	0.0157369
CCL5	LTF	0.596061	0.000125078			CD52	EGF	-0.715616	9.31e-07			DLEC1	LYZ	0.101608	0.555417			CHUK	APOH	0.406019	0.0140099
CD3D	LTF	0.66803	8.52e-06			CTLA4	EGF	0.0840221	0.626114			IGJ	LYZ	0.727782	4.92e-07			CSF2	APOH	0.293581	0.0822378
CD3E	LTF	0.268637	0.113145			FOXP3	EGF	0.0219464	0.898904			IRF8	LYZ	0.791327	9.18e-09			CTLA4	APOH	0.247202	0.146076
CD8A	LTF	0.533847	0.000798852			IL32	EGF	-0.514456	0.00132746			NRP1	LYZ	0.283815	0.0934481			DLG1	APOH	0.0884762	0.60786
GZMK	LTF	0.598986	0.000113548			IL7R	EGF	-0.507251	0.00159113			CXCR3	PLTP	0.396794	0.0165736			FYN	APOH	0.360525	0.0307696
IL7R	LTF	0.665455	9.5e-06			TRAC	EGF	-0.481871	0.00292217			DLEC1	PLTP	0.00408287	0.981146			GRAP2	APOH	0.397403	0.016393
TRAC	LTF	0.435758	0.00789544			CCR6	LTF	-0.0484174	0.779158			IGJ	PLTP	0.453632	0.00545704			GRB2	APOH	0.280482	0.0975293
TRBC1	LTF	0.687994	3.54e-06			CCR7	LTF	0.409604	0.0131081			IRF8	PLTP	0.400902	0.0153871			GSK3B	APOH	-0.0486776	0.778001
CCL5	LYZ	0.764385	5.77e-08			CD3D	LTF	0.66803	8.52e-06			NRP1	PLTP	0.367977	0.0272398			HRAS	APOH	0.443736	0.00671141
CD3D	LYZ	0.732992	3.7e-07			CD3E	LTF	0.268637	0.113145			CXCR3	SLPI	0.305451	0.0700486			ICOS	APOH	-0.39492	0.0171398
CD3E	LYZ	0.397352	0.0164079			CD40LG	LTF	0.313933	0.0622415			DLEC1	SLPI	0.122152	0.477883			IFNG	APOH	-0.242732	0.153745
CD8A	LYZ	0.601735	0.000103595			CD52	LTF	0.622203	5.09e-05			IGJ	SLPI	0.376778	0.0235074			IGK	APOH	-0.357435	0.0323393
GZMK	LYZ	0.644995	2.17e-05			CTLA4	LTF	-0.019609	0.909624			IRF8	SLPI	0.47506	0.00341362			IKBKB	APOH	-0.724309	5.92e-07
IL7R	LYZ	0.48357	0.00280965			FOXP3	LTF	-0.220778	0.195681			NRP1	SLPI	0.307175	0.068402			IKBKG	APOH	0.556706	0.000421602
TRAC	LYZ	0.487713	0.00255095			IL32	LTF	0.383202	0.0210595									IL10	APOH	0.00822643	0.962021
TRBC1	LYZ	0.711474	1.15e-06			IL7R	LTF	0.665455	9.5e-06									IL2	APOH	0.33536	0.0455571
CCL5	PLTP	0.488759	0.00248899			TRAC	LTF	0.435758	0.00789544									IL4	APOH	-0.162536	0.343579
CD3D	PLTP	0.496262	0.00208198			CCR6	LYZ	0.154994	0.366731									IL5	APOH	0.178338	0.298044
CD3E	PLTP	0.398804	0.0159837			CCR7	LYZ	0.333475	0.0468624									ITK	APOH	-0.417466	0.0113009
CD8A	PLTP	0.371993	0.0254803			CD3D	LYZ	0.732992	3.7e-07									JUN	APOH	-0.266546	0.116086
GZMK	PLTP	0.389775	0.018778			CD3E	LYZ	0.397352	0.0164079									KRAS	APOH	-0.41119	0.012725
IL7R	PLTP	0.548198	0.000537684			CD40LG	LYZ	0.410007	0.0130098									LAT	APOH	-0.203997	0.232719
TRAC	PLTP	0.418381	0.0111049			CD52	LYZ	0.658505	1.27e-05									LCK	APOH	-0.57147	0.000272098
TRBC1	PLTP	0.570949	0.000276438			CTLA4	LYZ	-0.20363	0.233577									LCP2	APOH	-0.742048	2.23e-07
CCL5	SLPI	0.397963	0.0162283			FOXP3	LYZ	0.0149127	0.93121									MALT1	APOH	-0.253954	0.135026
CD3D	SLPI	0.459	0.00486538			IL32	LYZ	0.357784	0.0321591									MAP2K1	APOH	0.187675	0.273042
CD3E	SLPI	0.219673	0.197985			IL7R	LYZ	0.48357	0.00280965									MAP2K2	APOH	0.300202	0.0752508
CD8A	SLPI	0.430989	0.00868519			TRAC	LYZ	0.487713	0.00255095									MAP2K7	APOH	-0.0561681	0.7449
GZMK	SLPI	0.339795	0.0426014			CCR6	PLTP	-0.13469	0.433511									MAP3K14	APOH	0.089394	0.604127
IL7R	SLPI	0.445489	0.00647267			CCR7	PLTP	0.425433	0.00968948									MAP3K7	APOH	-0.172189	0.315283
TRAC	SLPI	0.41213	0.0125027			CD3D	PLTP	0.496262	0.00208198									MAP3K8	APOH	-0.64339	2.31e-05
TRBC1	SLPI	0.377994	0.0230266			CD3E	PLTP	0.398804	0.0159837									MAPK1	APOH	0.10012	0.561252
						CD40LG	PLTP	0.394952	0.0171299									MAPK10	APOH	0.530922	0.000864134
						CD52	PLTP	0.51361	0.00135629									MAPK11	APOH	0.156855	0.360933
						CTLA4	PLTP	0.0697474	0.68606									MAPK12	APOH	0.221683	0.19381
						FOXP3	PLTP	-0.20796	0.223572									MAPK13	APOH	-0.635293	3.15e-05
						IL32	PLTP	0.40091	0.015385									MAPK14	APOH	-0.000589443	0.997278
						IL7R	PLTP	0.548198	0.000537684									MAPK3	APOH	-0.335296	0.0456015
						TRAC	PLTP	0.418381	0.0111049									MAPK8	APOH	0.364854	0.0286763
						CCR6	SLPI	-0.00765958	0.964636									MAPK9	APOH	-0.0958334	0.578218
						CCR7	SLPI	0.385281	0.0203142									NCK1	APOH	-0.774254	3.03e-08
						CD3D	SLPI	0.459	0.00486538									NCK2	APOH	-0.530339	0.000877674
						CD3E	SLPI	0.219673	0.197985									NFATC1	APOH	-0.38576	0.0201458
						CD40LG	SLPI	0.0920145	0.593523									NFATC3	APOH	0.31506	0.0612578
						CD52	SLPI	0.424938	0.00978364									NFKB1	APOH	0.343841	0.0400419
						CTLA4	SLPI	-0.231742	0.173837									NFKBIA	APOH	-0.168565	0.325729
						FOXP3	SLPI	-0.0727123	0.673437									NFKBIB	APOH	0.650497	1.75e-05
						IL32	SLPI	0.119931	0.485985									NFKBIE	APOH	-0.399712	0.0157233
						IL7R	SLPI	0.445489	0.00647267									NRAS	APOH	0.171578	0.31703
						TRAC	SLPI	0.41213	0.0125027									PAK1	APOH	0.130031	0.449729
																		PAK2	APOH	0.175004	0.307314
																		PAK3	APOH	-0.459266	0.00483757
																		PAK4	APOH	0.259572	0.126312
																		PAK6	APOH	-0.145956	0.395664
																		PDCD1	APOH	0.170699	0.319551
																		PDPK1	APOH	-0.0909941	0.597643
																		PIK3CA	APOH	0.369923	0.0263749
																		PIK3CB	APOH	0.283265	0.0941122
																		PIK3CD	APOH	-0.308888	0.0667972
																		PIK3R1	APOH	0.217053	0.203523
																		PIK3R2	APOH	0.143302	0.404403
																		PIK3R3	APOH	0.304654	0.0708195
																		PLCG1	APOH	-0.553575	0.000461427
																		PPP3CA	APOH	-0.0669843	0.697899
																		PPP3CB	APOH	-0.314154	0.0620475
																		PPP3CC	APOH	-0.201368	0.238924
																		PPP3R1	APOH	0.23776	0.162615
																		PRKCQ	APOH	-0.326644	0.0518467
																		PTPN6	APOH	-0.503484	0.00174653
																		PTPRC	APOH	-0.664953	9.7e-06
																		RAF1	APOH	0.416209	0.0115747
																		RASGRP1	APOH	-0.336196	0.0449883
																		RELA	APOH	0.27915	0.0991983
																		RHOA	APOH	-0.422931	0.010173
																		SOS1	APOH	0.292356	0.083584
																		SOS2	APOH	0.229357	0.178434
																		TEC	APOH	0.0238466	0.890201
																		TNF	APOH	0.0909685	0.597746
																		VAV1	APOH	-0.614841	6.61e-05
																		VAV2	APOH	0.00478531	0.977902
																		VAV3	APOH	-0.11625	0.499563
																		ZAP70	APOH	-0.496359	0.00207716
																		AKT1	EGF	-0.0596262	0.729764
																		AKT2	EGF	0.0484047	0.779215
																		AKT3	EGF	0.198328	0.246238
																		BCL10	EGF	-0.161793	0.34582
																		CBLB	EGF	-0.231814	0.173699
																		CD247	EGF	-0.440919	0.00711074
																		CD28	EGF	-0.0462305	0.788902
																		CD3D	EGF	-0.661866	1.1e-05
																		CD3E	EGF	-0.456581	0.00512477
																		CD3G	EGF	-0.584514	0.000181575
																		CD4	EGF	-0.172022	0.31576
																		CD40LG	EGF	-0.455702	0.00522199
																		CD8A	EGF	-0.499616	0.00191975
																		CD8B	EGF	-0.38642	0.0199154
																		CDC42	EGF	-0.255777	0.13215
																		CDK4	EGF	-0.139905	0.415748
																		CHUK	EGF	0.570258	0.000282279
																		CSF2	EGF	0.216001	0.205776
																		CTLA4	EGF	0.0840221	0.626114
																		DLG1	EGF	0.358763	0.0316571
																		FYN	EGF	0.150529	0.380863
																		GRAP2	EGF	0.199297	0.243892
																		GRB2	EGF	-0.0346108	0.841171
																		GSK3B	EGF	-0.365683	0.0282888
																		HRAS	EGF	-0.031613	0.854775
																		ICOS	EGF	-0.454428	0.0053656
																		IFNG	EGF	-0.245744	0.148546
																		IGK	EGF	-0.615781	6.4e-05
																		IKBKB	EGF	-0.386471	0.0198977
																		IKBKG	EGF	0.338694	0.0433206
																		IL10	EGF	-0.0337014	0.845293
																		IL2	EGF	0.455395	0.00525625
																		IL4	EGF	0.149115	0.385404
																		IL5	EGF	-0.155898	0.363908
																		ITK	EGF	-0.429901	0.00887452
																		JUN	EGF	-0.0153316	0.929282
																		KRAS	EGF	-0.0921095	0.59314
																		LAT	EGF	-0.304719	0.0707568
																		LCK	EGF	-0.328546	0.0504182
																		LCP2	EGF	-0.435048	0.00800894
																		MALT1	EGF	-0.180046	0.293364
																		MAP2K1	EGF	0.258683	0.127663
																		MAP2K2	EGF	-0.349664	0.036578
																		MAP2K7	EGF	0.028128	0.870641
																		MAP3K14	EGF	-0.0948071	0.582314
																		MAP3K7	EGF	0.04525	0.793281
																		MAP3K8	EGF	-0.109908	0.523401
																		MAPK1	EGF	-0.0579742	0.736982
																		MAPK10	EGF	0.235553	0.166669
																		MAPK11	EGF	-0.122294	0.477369
																		MAPK12	EGF	-0.21236	0.213707
																		MAPK13	EGF	-0.648844	1.87e-05
																		MAPK14	EGF	0.262004	0.122674
																		MAPK3	EGF	-0.369671	0.0264856
																		MAPK8	EGF	0.199249	0.244006
																		MAPK9	EGF	0.0998881	0.562164
																		NCK1	EGF	-0.297296	0.0782583
																		NCK2	EGF	-0.338816	0.0432404
																		NFATC1	EGF	-0.169197	0.323893
																		NFATC3	EGF	0.306517	0.0690268
																		NFKB1	EGF	-0.0856317	0.619491
																		NFKBIA	EGF	-0.331148	0.0485153
																		NFKBIB	EGF	0.459118	0.00485302
																		NFKBIE	EGF	-0.596854	0.000121853
																		NRAS	EGF	0.256839	0.130497
																		PAK1	EGF	-0.0304292	0.860158
																		PAK2	EGF	-0.182218	0.287483
																		PAK3	EGF	-0.595606	0.000126963
																		PAK4	EGF	0.190074	0.266845
																		PAK6	EGF	0.179696	0.294321
																		PDCD1	EGF	0.124396	0.469774
																		PDPK1	EGF	-0.114919	0.504519
																		PIK3CA	EGF	0.134968	0.432552
																		PIK3CB	EGF	0.4756	0.0033722
																		PIK3CD	EGF	-0.611406	7.45e-05
																		PIK3R1	EGF	0.174203	0.309569
																		PIK3R2	EGF	0.174837	0.307784
																		PIK3R3	EGF	0.0943361	0.584197
																		PLCG1	EGF	-0.356725	0.0327094
																		PPP3CA	EGF	0.113979	0.508033
																		PPP3CB	EGF	0.324953	0.0531436
																		PPP3CC	EGF	0.169963	0.321673
																		PPP3R1	EGF	0.21299	0.21232
																		PRKCQ	EGF	0.377489	0.0232254
																		PTPN6	EGF	-0.49754	0.00201881
																		PTPRC	EGF	-0.499552	0.00192277
																		RAF1	EGF	0.0369933	0.830392
																		RASGRP1	EGF	-0.204145	0.232374
																		RELA	EGF	-0.22669	0.183675
																		RHOA	EGF	-0.374236	0.0245392
																		SOS1	EGF	0.428076	0.00920014
																		SOS2	EGF	0.475652	0.00336818
																		TEC	EGF	-0.000360029	0.998337
																		TNF	EGF	0.164206	0.338577
																		VAV1	EGF	-0.594165	0.000133101
																		VAV2	EGF	0.0330951	0.848044
																		VAV3	EGF	0.466478	0.00413395
																		ZAP70	EGF	-0.537992	0.00071381
																		AKT1	LTF	-0.00339137	0.984338
																		AKT2	LTF	-0.0871084	0.613441
																		AKT3	LTF	-0.00247467	0.988571
																		BCL10	LTF	0.285744	0.0911454
																		CBLB	LTF	0.203499	0.233886
																		CD247	LTF	0.594209	0.000132909
																		CD28	LTF	-0.0303926	0.860325
																		CD3D	LTF	0.66803	8.52e-06
																		CD3E	LTF	0.268637	0.113145
																		CD3G	LTF	0.53807	0.000712294
																		CD4	LTF	0.108827	0.527518
																		CD40LG	LTF	0.313933	0.0622415
																		CD8A	LTF	0.533847	0.000798852
																		CD8B	LTF	0.231625	0.17406
																		CDC42	LTF	0.265938	0.116952
																		CDK4	LTF	0.0499435	0.772378
																		CHUK	LTF	-0.453897	0.00542645
																		CSF2	LTF	-0.398511	0.0160687
																		CTLA4	LTF	-0.019609	0.909624
																		DLG1	LTF	-0.18976	0.267651
																		FYN	LTF	-0.21633	0.20507
																		GRAP2	LTF	-0.136554	0.427116
																		GRB2	LTF	-0.0658152	0.70293
																		GSK3B	LTF	0.434819	0.00804597
																		HRAS	LTF	-0.206817	0.226185
																		ICOS	LTF	0.439496	0.00732017
																		IFNG	LTF	0.38085	0.0219297
																		IGK	LTF	0.700024	2.02e-06
																		IKBKB	LTF	0.431142	0.00865896
																		IKBKG	LTF	-0.372748	0.0251599
																		IL10	LTF	0.0659857	0.702195
																		IL2	LTF	-0.568844	0.000294588
																		IL4	LTF	-0.0590871	0.732117
																		IL5	LTF	-0.0079806	0.963155
																		ITK	LTF	0.272551	0.107789
																		JUN	LTF	0.241948	0.15512
																		KRAS	LTF	0.182442	0.28688
																		LAT	LTF	0.189663	0.2679
																		LCK	LTF	0.443679	0.00671928
																		LCP2	LTF	0.485408	0.00269216
																		MALT1	LTF	0.126428	0.46249
																		MAP2K1	LTF	0.00991282	0.954243
																		MAP2K2	LTF	0.122198	0.477718
																		MAP2K7	LTF	-0.100734	0.558841
																		MAP3K14	LTF	0.104616	0.543711
																		MAP3K7	LTF	-0.0921608	0.592933
																		MAP3K8	LTF	0.00166559	0.992308
																		MAPK1	LTF	0.171822	0.31633
																		MAPK10	LTF	-0.386418	0.0199159
																		MAPK11	LTF	-0.0815363	0.636398
																		MAPK12	LTF	0.0651203	0.705926
																		MAPK13	LTF	0.590371	0.000150559
																		MAPK14	LTF	-0.096519	0.575489
																		MAPK3	LTF	0.287951	0.0885656
																		MAPK8	LTF	-0.349058	0.0369271
																		MAPK9	LTF	-0.180107	0.293198
																		NCK1	LTF	0.46888	0.00392014
																		NCK2	LTF	0.256654	0.130785
																		NFATC1	LTF	0.342665	0.0407728
																		NFATC3	LTF	-0.181449	0.289557
																		NFKB1	LTF	0.0980523	0.569407
																		NFKBIA	LTF	0.401647	0.0151797
																		NFKBIB	LTF	-0.559226	0.000391812
																		NFKBIE	LTF	0.559	0.000394402
																		NRAS	LTF	-0.177856	0.299372
																		PAK1	LTF	-0.010534	0.951379
																		PAK2	LTF	0.104133	0.545582
																		PAK3	LTF	0.447638	0.00619004
																		PAK4	LTF	-0.214744	0.20849
																		PAK6	LTF	0.211792	0.214964
																		PDCD1	LTF	-0.151475	0.377843
																		PDPK1	LTF	-0.0386769	0.822792
																		PIK3CA	LTF	-0.221795	0.193579
																		PIK3CB	LTF	-0.307056	0.068515
																		PIK3CD	LTF	0.465941	0.00418305
																		PIK3R1	LTF	0.0395063	0.819054
																		PIK3R2	LTF	-0.295229	0.0804535
																		PIK3R3	LTF	-0.104396	0.54456
																		PLCG1	LTF	0.190805	0.264977
																		PPP3CA	LTF	0.0398935	0.817311
																		PPP3CB	LTF	-0.211845	0.214848
																		PPP3CC	LTF	-0.385715	0.0201615
																		PPP3R1	LTF	0.0041536	0.980819
																		PRKCQ	LTF	0.164131	0.338801
																		PTPN6	LTF	0.457405	0.00503512
																		PTPRC	LTF	0.734018	3.5e-07
																		RAF1	LTF	-0.266878	0.115615
																		RASGRP1	LTF	0.0953639	0.58009
																		RELA	LTF	0.0685164	0.691325
																		RHOA	LTF	0.5457	0.000576778
																		SOS1	LTF	-0.354425	0.0339307
																		SOS2	LTF	-0.384948	0.0204321
																		TEC	LTF	0.145487	0.397199
																		TNF	LTF	-0.137664	0.423331
																		VAV1	LTF	0.409438	0.0131487
																		VAV2	LTF	-0.0699482	0.685202
																		VAV3	LTF	-0.117697	0.494201
																		ZAP70	LTF	0.372881	0.025104
																		AKT1	LYZ	-0.257068	0.130143
																		AKT2	LYZ	-0.0739152	0.668341
																		AKT3	LYZ	0.25912	0.126997
																		BCL10	LYZ	0.465719	0.00420358
																		CBLB	LYZ	0.61223	7.24e-05
																		CD247	LYZ	0.573399	0.00025657
																		CD28	LYZ	0.222404	0.192325
																		CD3D	LYZ	0.732992	3.7e-07
																		CD3E	LYZ	0.397352	0.0164079
																		CD3G	LYZ	0.571489	0.00027194
																		CD4	LYZ	0.302999	0.0724426
																		CD40LG	LYZ	0.410007	0.0130098
																		CD8A	LYZ	0.601735	0.000103595
																		CD8B	LYZ	0.392612	0.0178594
																		CDC42	LYZ	0.305696	0.0698128
																		CDK4	LYZ	-0.178264	0.298247
																		CHUK	LYZ	-0.423992	0.00996544
																		CSF2	LYZ	-0.376773	0.0235093
																		CTLA4	LYZ	-0.20363	0.233577
																		DLG1	LYZ	-0.261306	0.123709
																		FYN	LYZ	-0.0892868	0.604562
																		GRAP2	LYZ	-0.29879	0.0767005
																		GRB2	LYZ	0.0206938	0.904647
																		GSK3B	LYZ	0.249516	0.142217
																		HRAS	LYZ	-0.214677	0.208636
																		ICOS	LYZ	0.487464	0.00256588
																		IFNG	LYZ	0.244259	0.151092
																		IGK	LYZ	0.745476	1.83e-07
																		IKBKB	LYZ	0.404319	0.0144555
																		IKBKG	LYZ	-0.588255	0.000161168
																		IL10	LYZ	0.0479014	0.781454
																		IL2	LYZ	-0.627531	4.2e-05
																		IL4	LYZ	-0.0601709	0.727389
																		IL5	LYZ	-0.267246	0.115095
																		ITK	LYZ	0.39245	0.0179108
																		JUN	LYZ	0.383663	0.0208924
																		KRAS	LYZ	0.367133	0.027622
																		LAT	LYZ	0.336474	0.0448
																		LCK	LYZ	0.658115	1.29e-05
																		LCP2	LYZ	0.738333	2.75e-07
																		MALT1	LYZ	0.0472424	0.784389
																		MAP2K1	LYZ	-0.184462	0.281485
																		MAP2K2	LYZ	-0.0394329	0.819385
																		MAP2K7	LYZ	-0.054766	0.751063
																		MAP3K14	LYZ	-0.0706089	0.682383
																		MAP3K7	LYZ	0.0377809	0.826834
																		MAP3K8	LYZ	0.239171	0.160061
																		MAPK1	LYZ	-0.0902935	0.600478
																		MAPK10	LYZ	-0.504485	0.00170398
																		MAPK11	LYZ	-0.0647607	0.707478
																		MAPK12	LYZ	-0.150165	0.38203
																		MAPK13	LYZ	0.509598	0.00150061
																		MAPK14	LYZ	-0.279443	0.0988295
																		MAPK3	LYZ	0.316849	0.059722
																		MAPK8	LYZ	-0.330238	0.0491742
																		MAPK9	LYZ	0.0465481	0.787485
																		NCK1	LYZ	0.656401	1.38e-05
																		NCK2	LYZ	0.411797	0.012581
																		NFATC1	LYZ	0.331107	0.0485451
																		NFATC3	LYZ	-0.383225	0.0210513
																		NFKB1	LYZ	-0.174395	0.309029
																		NFKBIA	LYZ	0.412987	0.0123025
																		NFKBIB	LYZ	-0.570901	0.000276836
																		NFKBIE	LYZ	0.658542	1.26e-05
																		NRAS	LYZ	-0.196128	0.251623
																		PAK1	LYZ	-0.0503698	0.770487
																		PAK2	LYZ	-0.0654901	0.704331
																		PAK3	LYZ	0.530607	0.000871429
																		PAK4	LYZ	-0.15423	0.369124
																		PAK6	LYZ	0.237827	0.162493
																		PDCD1	LYZ	-0.278296	0.10028
																		PDPK1	LYZ	0.187378	0.273814
																		PIK3CA	LYZ	-0.33496	0.0458319
																		PIK3CB	LYZ	-0.295453	0.0802129
																		PIK3CD	LYZ	0.305144	0.0703445
																		PIK3R1	LYZ	-0.0914659	0.595736
																		PIK3R2	LYZ	-0.0819661	0.634615
																		PIK3R3	LYZ	-0.056637	0.742842
																		PLCG1	LYZ	0.305222	0.0702691
																		PPP3CA	LYZ	0.173881	0.31048
																		PPP3CB	LYZ	0.0735955	0.669694
																		PPP3CC	LYZ	-0.180282	0.292722
																		PPP3R1	LYZ	-0.137515	0.423838
																		PRKCQ	LYZ	0.227758	0.181564
																		PTPN6	LYZ	0.630633	3.74e-05
																		PTPRC	LYZ	0.791645	8.96e-09
																		RAF1	LYZ	-0.450243	0.00586176
																		RASGRP1	LYZ	0.295168	0.0805195
																		RELA	LYZ	-0.0796589	0.64421
																		RHOA	LYZ	0.425095	0.00975359
																		SOS1	LYZ	-0.321593	0.0557973
																		SOS2	LYZ	-0.247153	0.146157
																		TEC	LYZ	0.0714577	0.678768
																		TNF	LYZ	-0.160817	0.348775
																		VAV1	LYZ	0.524597	0.00102165
																		VAV2	LYZ	0.0417435	0.808992
																		VAV3	LYZ	0.0576585	0.738365
																		ZAP70	LYZ	0.477868	0.00320288
																		AKT1	PLTP	0.158974	0.354398
																		AKT2	PLTP	-0.0403365	0.815317
																		AKT3	PLTP	-0.247182	0.146108
																		BCL10	PLTP	0.231128	0.175011
																		CBLB	PLTP	0.284429	0.0927105
																		CD247	PLTP	0.340224	0.0423239
																		CD28	PLTP	0.239211	0.159989
																		CD3D	PLTP	0.496262	0.00208198
																		CD3E	PLTP	0.398804	0.0159837
																		CD3G	PLTP	0.499116	0.00194321
																		CD4	PLTP	0.123013	0.474763
																		CD40LG	PLTP	0.394952	0.0171299
																		CD8A	PLTP	0.371993	0.0254803
																		CD8B	PLTP	0.323316	0.0544238
																		CDC42	PLTP	0.116474	0.498731
																		CDK4	PLTP	0.234677	0.168297
																		CHUK	PLTP	-0.476735	0.00328653
																		CSF2	PLTP	-0.287542	0.089039
																		CTLA4	PLTP	0.0697474	0.68606
																		DLG1	PLTP	-0.202316	0.236675
																		FYN	PLTP	-0.132254	0.44195
																		GRAP2	PLTP	-0.150651	0.380473
																		GRB2	PLTP	-0.0753177	0.662417
																		GSK3B	PLTP	0.311654	0.0642683
																		HRAS	PLTP	-0.25047	0.140648
																		ICOS	PLTP	0.43741	0.00763668
																		IFNG	PLTP	0.397082	0.0164878
																		IGK	PLTP	0.451571	0.00570014
																		IKBKB	PLTP	0.555135	0.000441189
																		IKBKG	PLTP	-0.281489	0.0962819
																		IL10	PLTP	0.016989	0.921659
																		IL2	PLTP	-0.429148	0.00900761
																		IL4	PLTP	-0.10552	0.540212
																		IL5	PLTP	0.130244	0.448978
																		ITK	PLTP	0.405172	0.0142303
																		JUN	PLTP	0.0513778	0.76602
																		KRAS	PLTP	0.0286825	0.868113
																		LAT	PLTP	0.391615	0.0181778
																		LCK	PLTP	0.378525	0.0228195
																		LCP2	PLTP	0.470141	0.00381177
																		MALT1	PLTP	0.395303	0.0170228
																		MAP2K1	PLTP	-0.121505	0.480235
																		MAP2K2	PLTP	0.18705	0.27467
																		MAP2K7	PLTP	0.0187856	0.913405
																		MAP3K14	PLTP	0.326373	0.0520527
																		MAP3K7	PLTP	-0.0152342	0.92973
																		MAP3K8	PLTP	0.0705339	0.682703
																		MAPK1	PLTP	0.061104	0.723327
																		MAPK10	PLTP	-0.241761	0.155449
																		MAPK11	PLTP	0.127362	0.459162
																		MAPK12	PLTP	0.204081	0.232523
																		MAPK13	PLTP	0.61631	6.28e-05
																		MAPK14	PLTP	-0.262818	0.121472
																		MAPK3	PLTP	0.253159	0.136293
																		MAPK8	PLTP	-0.27559	0.103767
																		MAPK9	PLTP	-0.0412312	0.811293
																		NCK1	PLTP	0.341015	0.0418164
																		NCK2	PLTP	0.225047	0.186959
																		NFATC1	PLTP	-0.016184	0.925361
																		NFATC3	PLTP	-0.323493	0.0542844
																		NFKB1	PLTP	0.0439985	0.79888
																		NFKBIA	PLTP	0.336899	0.0445133
																		NFKBIB	PLTP	-0.57143	0.000272429
																		NFKBIE	PLTP	0.351086	0.0357704
																		NRAS	PLTP	-0.262806	0.12149
																		PAK1	PLTP	-0.104635	0.543635
																		PAK2	PLTP	0.0106756	0.950726
																		PAK3	PLTP	0.565078	0.000329733
																		PAK4	PLTP	-0.332946	0.047234
																		PAK6	PLTP	-0.0332724	0.847239
																		PDCD1	PLTP	-0.13225	0.441962
																		PDPK1	PLTP	0.373988	0.0246417
																		PIK3CA	PLTP	-0.0338386	0.844671
																		PIK3CB	PLTP	-0.29863	0.0768666
																		PIK3CD	PLTP	0.6114	7.45e-05
																		PIK3R1	PLTP	-0.0460957	0.789504
																		PIK3R2	PLTP	-0.246057	0.148013
																		PIK3R3	PLTP	-0.194814	0.254878
																		PLCG1	PLTP	0.420155	0.0107334
																		PPP3CA	PLTP	0.0223625	0.896997
																		PPP3CB	PLTP	-0.280466	0.0975491
																		PPP3CC	PLTP	-0.166477	0.331844
																		PPP3R1	PLTP	-0.159959	0.351386
																		PRKCQ	PLTP	-0.0398608	0.817458
																		PTPN6	PLTP	0.337805	0.043908
																		PTPRC	PLTP	0.540443	0.000667405
																		RAF1	PLTP	0.000540199	0.997505
																		RASGRP1	PLTP	0.166708	0.331166
																		RELA	PLTP	0.0798113	0.643574
																		RHOA	PLTP	0.222611	0.191901
																		SOS1	PLTP	-0.295933	0.0797007
																		SOS2	PLTP	-0.348131	0.0374657
																		TEC	PLTP	-0.0819468	0.634695
																		TNF	PLTP	-0.128996	0.453374
																		VAV1	PLTP	0.36876	0.026889
																		VAV2	PLTP	-0.0636355	0.712342
																		VAV3	PLTP	-0.385232	0.0203314
																		ZAP70	PLTP	0.450649	0.00581189
																		AKT1	SLPI	-0.12341	0.473326
																		AKT2	SLPI	0.0340101	0.843893
																		AKT3	SLPI	0.0124991	0.942323
																		BCL10	SLPI	0.511258	0.00143931
																		CBLB	SLPI	0.282279	0.0953127
																		CD247	SLPI	0.242267	0.15456
																		CD28	SLPI	-0.129614	0.451194
																		CD3D	SLPI	0.459	0.00486538
																		CD3E	SLPI	0.219673	0.197985
																		CD3G	SLPI	0.461282	0.00463119
																		CD4	SLPI	0.134748	0.43331
																		CD40LG	SLPI	0.0920145	0.593523
																		CD8A	SLPI	0.430989	0.00868519
																		CD8B	SLPI	0.0781619	0.650466
																		CDC42	SLPI	0.404083	0.0145183
																		CDK4	SLPI	-0.302536	0.0729018
																		CHUK	SLPI	-0.504728	0.0016938
																		CSF2	SLPI	-0.0535256	0.756529
																		CTLA4	SLPI	-0.231742	0.173837
																		DLG1	SLPI	0.0244685	0.887356
																		FYN	SLPI	-0.447507	0.00620698
																		GRAP2	SLPI	-0.32839	0.0505341
																		GRB2	SLPI	-0.10279	0.550801
																		GSK3B	SLPI	0.335653	0.045357
																		HRAS	SLPI	-0.282185	0.095427
																		ICOS	SLPI	0.186303	0.276626
																		IFNG	SLPI	0.395903	0.0168406
																		IGK	SLPI	0.444415	0.00661801
																		IKBKB	SLPI	0.444774	0.00656908
																		IKBKG	SLPI	-0.315537	0.0608457
																		IL10	SLPI	-0.267609	0.114584
																		IL2	SLPI	-0.380124	0.0222046
																		IL4	SLPI	-0.0949937	0.581568
																		IL5	SLPI	0.0185945	0.914282
																		ITK	SLPI	0.185085	0.279837
																		JUN	SLPI	0.350896	0.0358776
																		KRAS	SLPI	0.333104	0.0471231
																		LAT	SLPI	0.291555	0.0844736
																		LCK	SLPI	0.21962	0.198096
																		LCP2	SLPI	0.435727	0.00790034
																		MALT1	SLPI	0.0043725	0.979808
																		MAP2K1	SLPI	-0.0905899	0.599278
																		MAP2K2	SLPI	0.0830112	0.630288
																		MAP2K7	SLPI	-0.0711682	0.68
																		MAP3K14	SLPI	-0.121895	0.478816
																		MAP3K7	SLPI	0.0128538	0.940689
																		MAP3K8	SLPI	0.395522	0.0169561
																		MAPK1	SLPI	-0.0597343	0.729293
																		MAPK10	SLPI	-0.632892	3.44e-05
																		MAPK11	SLPI	-0.0299055	0.862542
																		MAPK12	SLPI	-0.0837477	0.627246
																		MAPK13	SLPI	0.577246	0.000227958
																		MAPK14	SLPI	-0.0725422	0.674159
																		MAPK3	SLPI	0.200491	0.24102
																		MAPK8	SLPI	-0.236748	0.164465
																		MAPK9	SLPI	-0.132934	0.439584
																		NCK1	SLPI	0.509808	0.00149273
																		NCK2	SLPI	0.305051	0.0704348
																		NFATC1	SLPI	0.151769	0.376906
																		NFATC3	SLPI	-0.279119	0.0992384
																		NFKB1	SLPI	-0.139739	0.416309
																		NFKBIA	SLPI	0.173077	0.312756
																		NFKBIB	SLPI	-0.465378	0.00423519
																		NFKBIE	SLPI	0.519729	0.00115965
																		NRAS	SLPI	-0.284864	0.0921899
																		PAK1	SLPI	0.0320668	0.852713
																		PAK2	SLPI	0.0349604	0.839587
																		PAK3	SLPI	0.309876	0.0658851
																		PAK4	SLPI	-0.0619399	0.719694
																		PAK6	SLPI	0.159209	0.353679
																		PDCD1	SLPI	-0.297582	0.0779585
																		PDPK1	SLPI	-0.0938859	0.586001
																		PIK3CA	SLPI	-0.303559	0.0718906
																		PIK3CB	SLPI	-0.338858	0.0432128
																		PIK3CD	SLPI	0.304243	0.0712195
																		PIK3R1	SLPI	-0.00208874	0.990354
																		PIK3R2	SLPI	-0.120476	0.48399
																		PIK3R3	SLPI	-0.405559	0.0141292
																		PLCG1	SLPI	0.303285	0.0721598
																		PPP3CA	SLPI	0.16599	0.333281
																		PPP3CB	SLPI	0.0595967	0.729893
																		PPP3CC	SLPI	-0.0541189	0.753914
																		PPP3R1	SLPI	0.064952	0.706652
																		PRKCQ	SLPI	0.233696	0.170135
																		PTPN6	SLPI	0.402043	0.0150706
																		PTPRC	SLPI	0.488484	0.00250514
																		RAF1	SLPI	-0.346047	0.0386998
																		RASGRP1	SLPI	0.142158	0.408206
																		RELA	SLPI	0.0734255	0.670414
																		RHOA	SLPI	0.371816	0.0255558
																		SOS1	SLPI	-0.420664	0.0106287
																		SOS2	SLPI	-0.252435	0.137455
																		TEC	SLPI	0.143547	0.403591
																		TNF	SLPI	-0.323845	0.0540074
																		VAV1	SLPI	0.375146	0.0241655
																		VAV2	SLPI	-0.0732056	0.671345
																		VAV3	SLPI	-0.152571	0.37436
																		ZAP70	SLPI	0.234189	0.169209
